# Supplementary material for: Hybrid Whole-Genome Sequencing of Penicillium crustosum CTM10622 Uncovers a Highly Thermostable Alkaline Serine Lipase with Biotechnological Relevance
Source: Int J Mol Sci. 2026 Jun 15;27(12):5389. doi: 10.3390/ijms27125389 (PMC13299706; doi:10.3390/ijms27125389)
Supplement: Supplementary file 1 [file ijms-27-05389-s001.zip]

Archive with 2 entries (2 files):
- Suppl Data_Table S7_ijms-4263343.R1 Edited Bassem JAOUADI_29526.xlsx
- Supplementary Material_ijms-4263343.R1 Edited Bassem JAOUADI_29526.pdf
