# Supplementary material for: Hybrid Whole-Genome Sequencing of Penicillium crustosum CTM10622 Uncovers a Highly Thermostable Alkaline Serine Lipase with Biotechnological Relevance
Source: Int J Mol Sci. 2026 Jun 15;27(12):5389. doi: 10.3390/ijms27125389 (PMC13299706; doi:10.3390/ijms27125389)
Supplement: Supplementary file 1 [file ijms-27-05389-s001.zip › Suppl Data_Table S7_ijms-4263343.R1 Edited Bassem JAOUADI_29526.xlsx]

## Sheet: Annotated genes_CTM10622
QueryID	RefID	%identity	MatchLength	mismatch	gaps	Query_start	Query_end	Ref_start	Ref_end	evalue	Bitscore	ID	AC	Taxonomy	GeneSymbol	Description	OS	KEGG	GeneID	GO_C	GO_P	GO_F	Uni_Pathway	Pathway_Info	PathwayIDs	Pathway Description
FUN_000002-T1	sp|Q00707|STCL_EMENI	39.733	375	206	9	7	370	17	382	5.96e-83	259	STCL_EMENI
FUN_000003-T1	sp|Q5AY40|TF90_EMENI	30.099	505	293	10	12	473	5	492	2.74e-69	231	TF90_EMENI
FUN_000008-T1	sp|Q4WJM6|PIN4_ASPFU	71.318	129	37	0	1	129	1	129	5.55e-58	173	PIN4_ASPFU
FUN_000009-T1	sp|Q5B5W2|HUT1_EMENI	77.804	419	81	3	1	414	1	412	0	642	HUT1_EMENI	Q5B5W2; C8V5H0;	Eukaryota; Fungi; Dikarya; Ascomycota; Pezizomycotina; Eurotiomycetes; Eurotiomycetidae; Eurotiales; Aspergillaceae; Aspergillus; Aspergillus subgen Nidulantes	hut1	UDP-galactose transporter homolog 1	M139) (Aspergillus nidulans).	ani:AN4068.2,	2873489; -.	(GO:0005789)C:endoplasmic reticulum membrane,	(GO:0072334)P:UDP-galactose transmembrane transport,(GO:0120112)P:UDP-glucose transmembrane transport into endoplasmic reticulum,	(GO:0005459)F:UDP-galactose transmembrane transporter activity,(GO:0005460)F:UDP-glucose transmembrane transporter activity,
FUN_000013-T1	sp|Q4X022|TPC1_ASPFU	27.393	303	192	9	24	309	19	310	8.82e-23	94	TPC1_ASPFU
FUN_000017-T1	sp|A1CFK9|PATB_ASPCL	42.424	132	66	3	177	298	133	264	5.7e-21	94.4	PATB_ASPCL	A1CFK9;	Eukaryota; Fungi; Dikarya; Ascomycota; Pezizomycotina; Eurotiomycetes; Eurotiomycetidae; Eurotiales; Aspergillaceae; Aspergillus; Aspergillus subgen Fumigati	patB	Carboxylesterase patB	NRRL 1 / QM 1276 / 107).	act:ACLA_093570,	4704864; -.	(GO:0005829)C:cytosol,		(GO:0106435)F:carboxylesterase activity,	Mycotoxin biosynthesis; patulin biosynthesis.
FUN_000021-T1	sp|P27073|RS19_EMENI	93.571	140	9	0	1	140	1	140	1.08e-96	272	RS19_EMENI
FUN_000023-T1	sp|Q4X099|ILVC_ASPFU	55.155	582	237	7	35	606	36	603	0	619	ILVC_ASPFU	Q4X099;	Eukaryota; Fungi; Dikarya; Ascomycota; Pezizomycotina; Eurotiomycetes; Eurotiomycetidae; Eurotiales; Aspergillaceae; Aspergillus; Aspergillus subgen Fumigati	ilv3A	Dihydroxy-acid dehydratase ilvC, mitochondrial	Af293) (Neosartorya fumigata).	afm:AFUA_2G14210,	3512998; -.	(GO:0005739)C:mitochondrion,	(GO:0008652)P:amino acid biosynthetic process,(GO:0009082)P:branched-chain amino acid biosynthetic process,(GO:0009097)P:isoleucine biosynthetic process,(GO:0009099)P:valine biosynthetic process,	(GO:0051537)F:2 iron, 2 sulfur cluster binding,(GO:0004160)F:dihydroxy-acid dehydratase activity,(GO:0046872)F:metal ion binding,	Amino-acid biosynthesis; L-isoleucine biosynthesis; L-isoleucine from 2-oxobutanoate: step 3/4.	afm01210:2-Oxocarboxylic acid metabolism; afm01230:Biosynthesis of amino acids; afm00290:Valine, leucine and isoleucine biosynthesis; afm01100:Metabolic pathways; afm01110:Biosynthesis of secondary metabolites; afm00770:Pantothenate and CoA biosynthesis	afm00290;afm00770;afm01100;afm01110;afm01210;afm01230	2-Oxocarboxylic acid metabolism;Biosynthesis of amino acids;Biosynthesis of secondary metabolites;Metabolic pathways;Pantothenate and CoA biosynthesis;Valine, leucine and isoleucine biosynthesis
FUN_000023-T1	sp|Q4X099|ILVC_ASPFU	55.155	582	237	7	35	606	36	603	0	619	ILVC_ASPFU	Q4X099;	Eukaryota; Fungi; Dikarya; Ascomycota; Pezizomycotina; Eurotiomycetes; Eurotiomycetidae; Eurotiales; Aspergillaceae; Aspergillus; Aspergillus subgen Fumigati	ilv3A	Dihydroxy-acid dehydratase ilvC, mitochondrial	Af293) (Neosartorya fumigata).	afm:AFUA_2G14210,	3512998; -.	(GO:0005739)C:mitochondrion,	(GO:0008652)P:amino acid biosynthetic process,(GO:0009082)P:branched-chain amino acid biosynthetic process,(GO:0009097)P:isoleucine biosynthetic process,(GO:0009099)P:valine biosynthetic process,	(GO:0051537)F:2 iron, 2 sulfur cluster binding,(GO:0004160)F:dihydroxy-acid dehydratase activity,(GO:0046872)F:metal ion binding,	Amino-acid biosynthesis; L-valine biosynthesis; L-valine from pyruvate: step 3/4.	afm01210:2-Oxocarboxylic acid metabolism; afm01230:Biosynthesis of amino acids; afm00290:Valine, leucine and isoleucine biosynthesis; afm01100:Metabolic pathways; afm01110:Biosynthesis of secondary metabolites; afm00770:Pantothenate and CoA biosynthesis	afm00290;afm00770;afm01100;afm01110;afm01210;afm01230	2-Oxocarboxylic acid metabolism;Biosynthesis of amino acids;Biosynthesis of secondary metabolites;Metabolic pathways;Pantothenate and CoA biosynthesis;Valine, leucine and isoleucine biosynthesis
FUN_000024-T1	sp|A4DA85|ENCC_ASPFU	30.247	162	93	4	44	203	33	176	6.22e-13	62	ENCC_ASPFU	A4DA85;	Eukaryota; Fungi; Dikarya; Ascomycota; Pezizomycotina; Eurotiomycetes; Eurotiomycetidae; Eurotiales; Aspergillaceae; Aspergillus; Aspergillus subgen Fumigati	encC	Anthrone oxygenase encC	Af293) (Neosartorya fumigata).	afm:AFUA_4G00225,	5077074; -.	(GO:0016020)C:membrane,	(GO:1900602)P:endocrocin biosynthetic process,	(GO:0004497)F:monooxygenase activity,
FUN_000026-T1	sp|Q8X176|PHOA_ASPFU	67.225	418	129	3	1	417	1	411	0	602	PHOA_ASPFU	Q8X176; Q4WK63;	Eukaryota; Fungi; Dikarya; Ascomycota; Pezizomycotina; Eurotiomycetes; Eurotiomycetidae; Eurotiales; Aspergillaceae; Aspergillus; Aspergillus subgen Fumigati	phoA	Acid phosphatase	Af293) (Neosartorya fumigata).	afm:AFUA_1G03570,	3507810; -.	(GO:0005886)C:plasma membrane,(GO:0098552)C:side of membrane,	(GO:0071555)P:cell wall organization,(GO:0009395)P:phospholipid catabolic process,	(GO:0003993)F:acid phosphatase activity,		afm01100:Metabolic pathways; afm00730:Thiamine metabolism; afm00740:Riboflavin metabolism	afm00730;afm00740;afm01100	Metabolic pathways;Riboflavin metabolism;Thiamine metabolism
FUN_000029-T1	sp|B0XN12|EXGA_ASPFC	60.048	418	155	4	6	417	4	415	0	524	EXGA_ASPFC	B0XN12;	Eukaryota; Fungi; Dikarya; Ascomycota; Pezizomycotina; Eurotiomycetes; Eurotiomycetidae; Eurotiales; Aspergillaceae; Aspergillus; Aspergillus subgen Fumigati	exgA	Probable glucan 1,3-beta-glucosidase A	fumigata).			(GO:0009986)C:cell surface,(GO:0005576)C:extracellular region,	(GO:0071555)P:cell wall organization,(GO:0009251)P:glucan catabolic process,	(GO:0004338)F:glucan exo-1,3-beta-glucosidase activity,(GO:0046872)F:metal ion binding,
FUN_000030-T1	sp|C8V9R7|CHT_EMENI	83.516	364	52	1	1	356	1	364	0	641	CHT_EMENI	C8V9R7; Q5ASF7;	Eukaryota; Fungi; Dikarya; Ascomycota; Pezizomycotina; Eurotiomycetes; Eurotiomycetidae; Eurotiales; Aspergillaceae; Aspergillus; Aspergillus subgen Nidulantes	AN11114	Cyanide hydratase	M139) (Aspergillus nidulans).	ani:AN8773.2,	2868376; -.		(GO:0019500)P:cyanide catabolic process,	(GO:0030196)F:cyanide hydratase activity,(GO:0000257)F:nitrilase activity,
FUN_000034-T1	sp|P08157|ALDH_EMENI	32.553	427	270	8	60	477	73	490	3.61e-59	200	ALDH_EMENI	P08157; C8VSL3; Q5BFX6; Q9C1Q6;	Eukaryota; Fungi; Dikarya; Ascomycota; Pezizomycotina; Eurotiomycetes; Eurotiomycetidae; Eurotiales; Aspergillaceae; Aspergillus; Aspergillus subgen Nidulantes	aldA	Aldehyde dehydrogenase	M139) (Aspergillus nidulans).	ani:AN0554.2,	2876330; -.	(GO:0005576)C:extracellular region,	(GO:0046187)P:acetaldehyde catabolic process,(GO:0019413)P:acetate biosynthetic process,(GO:0045991)P:carbon catabolite activation of transcription,(GO:0071470)P:cellular response to osmotic stress,(GO:0006068)P:ethanol catabolic process,(GO:0006067)P:ethanol metabolic process,(GO:0006567)P:threonine catabolic process,	(GO:0004029)F:aldehyde dehydrogenase (NAD+) activity,(GO:0004030)F:aldehyde dehydrogenase [NAD(P)+] activity,(GO:0043878)F:glyceraldehyde-3-phosphate dehydrogenase (NAD+) (non-phosphorylating) activity,(GO:0008957)F:phenylacetaldehyde dehydrogenase activity,	Alcohol metabolism; ethanol degradation; acetate from ethanol: step 2/2.
FUN_000037-T1	sp|Q4WKX1|FGNC_ASPFU	30.855	269	152	8	2	248	5	261	6.46e-32	115	FGNC_ASPFU	Q4WKX1;	Eukaryota; Fungi; Dikarya; Ascomycota; Pezizomycotina; Eurotiomycetes; Eurotiomycetidae; Eurotiales; Aspergillaceae; Aspergillus; Aspergillus subgen Fumigati	AFUA_1G00980	Short-chain dehydrogenase/reductase AFUA_1G00990	Af293) (Neosartorya fumigata).	afm:AFUA_1G00990,	3507446; -.		(GO:0044249)P:cellular biosynthetic process,(GO:1901362)P:organic cyclic compound biosynthetic process,(GO:0044550)P:secondary metabolite biosynthetic process,	(GO:0004090)F:carbonyl reductase (NADPH) activity,
FUN_000040-T1	sp|P08157|ALDH_EMENI	54.743	506	214	7	1	502	1	495	0	536	ALDH_EMENI	P08157; C8VSL3; Q5BFX6; Q9C1Q6;	Eukaryota; Fungi; Dikarya; Ascomycota; Pezizomycotina; Eurotiomycetes; Eurotiomycetidae; Eurotiales; Aspergillaceae; Aspergillus; Aspergillus subgen Nidulantes	aldA	Aldehyde dehydrogenase	M139) (Aspergillus nidulans).	ani:AN0554.2,	2876330; -.	(GO:0005576)C:extracellular region,	(GO:0046187)P:acetaldehyde catabolic process,(GO:0019413)P:acetate biosynthetic process,(GO:0045991)P:carbon catabolite activation of transcription,(GO:0071470)P:cellular response to osmotic stress,(GO:0006068)P:ethanol catabolic process,(GO:0006067)P:ethanol metabolic process,(GO:0006567)P:threonine catabolic process,	(GO:0004029)F:aldehyde dehydrogenase (NAD+) activity,(GO:0004030)F:aldehyde dehydrogenase [NAD(P)+] activity,(GO:0043878)F:glyceraldehyde-3-phosphate dehydrogenase (NAD+) (non-phosphorylating) activity,(GO:0008957)F:phenylacetaldehyde dehydrogenase activity,	Alcohol metabolism; ethanol degradation; acetate from ethanol: step 2/2.
FUN_000049-T1	sp|Q4WVZ0|YA800_ASPFU	72.031	261	70	2	1	258	1	261	2.2e-144	402	YA800_ASPFU
FUN_000051-T1	sp|Q00791|STCU_EMENI	28.519	270	170	7	26	282	2	261	2.97e-19	82.4	STCU_EMENI
FUN_000053-T1	sp|P0C957|PLB1_ASPFU	68.038	632	198	2	1	632	1	628	0	901	PLB1_ASPFU
FUN_000058-T1	sp|Q4WRQ4|MFSB_ASPFU	40.876	137	78	2	103	239	20	153	3.01e-28	116	MFSB_ASPFU	Q4WRQ4;	Eukaryota; Fungi; Dikarya; Ascomycota; Pezizomycotina; Eurotiomycetes; Eurotiomycetidae; Eurotiales; Aspergillaceae; Aspergillus; Aspergillus subgen Fumigati	mfsB	Major facilitator superfamily multidrug transporter mfsB	Af293) (Neosartorya fumigata).	afm:AFUA_1G15490,	3509940; -.	(GO:0005886)C:plasma membrane,	(GO:0090333)P:regulation of stomatal closure,	(GO:0022821)F:solute:potassium antiporter activity,
FUN_000058-T1	sp|Q4WRQ4|MFSB_ASPFU	32.701	211	135	3	298	506	313	518	5.87e-28	115	MFSB_ASPFU	Q4WRQ4;	Eukaryota; Fungi; Dikarya; Ascomycota; Pezizomycotina; Eurotiomycetes; Eurotiomycetidae; Eurotiales; Aspergillaceae; Aspergillus; Aspergillus subgen Fumigati	mfsB	Major facilitator superfamily multidrug transporter mfsB	Af293) (Neosartorya fumigata).	afm:AFUA_1G15490,	3509940; -.	(GO:0005886)C:plasma membrane,	(GO:0090333)P:regulation of stomatal closure,	(GO:0022821)F:solute:potassium antiporter activity,
FUN_000068-T1	sp|Q4WTT9|MDR1_ASPFU	33.716	522	316	10	610	1113	824	1333	1.84e-68	249	MDR1_ASPFU	Q4WTT9;	Eukaryota; Fungi; Dikarya; Ascomycota; Pezizomycotina; Eurotiomycetes; Eurotiomycetidae; Eurotiales; Aspergillaceae; Aspergillus; Aspergillus subgen Fumigati	abcA	ABC multidrug transporter mdr1	Af293) (Neosartorya fumigata).	afm:AFUA_5G06070,	3511130; -.	(GO:0005886)C:plasma membrane,	(GO:0055085)P:transmembrane transport,	(GO:0140359)F:ABC-type transporter activity,(GO:0005524)F:ATP binding,(GO:0016887)F:ATP hydrolysis activity,(GO:0042626)F:ATPase-coupled transmembrane transporter activity,		afm02010:ABC transporters	afm02010	ABC transporters
FUN_000068-T1	sp|Q4WTT9|MDR1_ASPFU	30.134	521	321	10	622	1113	167	673	3.1e-53	201	MDR1_ASPFU	Q4WTT9;	Eukaryota; Fungi; Dikarya; Ascomycota; Pezizomycotina; Eurotiomycetes; Eurotiomycetidae; Eurotiales; Aspergillaceae; Aspergillus; Aspergillus subgen Fumigati	abcA	ABC multidrug transporter mdr1	Af293) (Neosartorya fumigata).	afm:AFUA_5G06070,	3511130; -.	(GO:0005886)C:plasma membrane,	(GO:0055085)P:transmembrane transport,	(GO:0140359)F:ABC-type transporter activity,(GO:0005524)F:ATP binding,(GO:0016887)F:ATP hydrolysis activity,(GO:0042626)F:ATPase-coupled transmembrane transporter activity,		afm02010:ABC transporters	afm02010	ABC transporters
FUN_000068-T1	sp|Q4WTT9|MDR1_ASPFU	33.333	372	226	6	18	372	298	664	5.54e-50	191	MDR1_ASPFU	Q4WTT9;	Eukaryota; Fungi; Dikarya; Ascomycota; Pezizomycotina; Eurotiomycetes; Eurotiomycetidae; Eurotiales; Aspergillaceae; Aspergillus; Aspergillus subgen Fumigati	abcA	ABC multidrug transporter mdr1	Af293) (Neosartorya fumigata).	afm:AFUA_5G06070,	3511130; -.	(GO:0005886)C:plasma membrane,	(GO:0055085)P:transmembrane transport,	(GO:0140359)F:ABC-type transporter activity,(GO:0005524)F:ATP binding,(GO:0016887)F:ATP hydrolysis activity,(GO:0042626)F:ATPase-coupled transmembrane transporter activity,		afm02010:ABC transporters	afm02010	ABC transporters
FUN_000068-T1	sp|Q4WTT9|MDR1_ASPFU	32.24	366	237	4	15	372	962	1324	2.31e-43	169	MDR1_ASPFU	Q4WTT9;	Eukaryota; Fungi; Dikarya; Ascomycota; Pezizomycotina; Eurotiomycetes; Eurotiomycetidae; Eurotiales; Aspergillaceae; Aspergillus; Aspergillus subgen Fumigati	abcA	ABC multidrug transporter mdr1	Af293) (Neosartorya fumigata).	afm:AFUA_5G06070,	3511130; -.	(GO:0005886)C:plasma membrane,	(GO:0055085)P:transmembrane transport,	(GO:0140359)F:ABC-type transporter activity,(GO:0005524)F:ATP binding,(GO:0016887)F:ATP hydrolysis activity,(GO:0042626)F:ATPase-coupled transmembrane transporter activity,		afm02010:ABC transporters	afm02010	ABC transporters
FUN_000072-T1	sp|P9WEP8|STCP_EMENI	40.191	209	115	2	178	385	3	202	4.27e-55	178	STCP_EMENI
FUN_000092-T1	sp|Q4WHN8|VPS27_ASPFU	34.109	129	78	4	34	161	25	147	6.7e-15	75.5	VPS27_ASPFU
FUN_000094-T1	sp|A1CQZ4|SDS23_ASPCL	69.772	526	136	6	16	539	15	519	0	651	SDS23_ASPCL
FUN_000095-T1	sp|B0XZU9|SPHI_ASPFC	25.352	284	191	7	14	285	6	280	3.81e-16	75.5	SPHI_ASPFC
FUN_000097-T1	sp|Q5B8L0|PRTT_EMENI	32.58	531	321	9	43	557	83	592	8.56e-73	244	PRTT_EMENI
FUN_000100-T1	sp|Q4WPE6|MOCOS_ASPFU	65.223	831	283	3	13	840	13	840	0	1134	MOCOS_ASPFU	Q4WPE6;	Eukaryota; Fungi; Dikarya; Ascomycota; Pezizomycotina; Eurotiomycetes; Eurotiomycetidae; Eurotiales; Aspergillaceae; Aspergillus; Aspergillus subgen Fumigati	hxB	Molybdenum cofactor sulfurase	Af293) (Neosartorya fumigata).	afm:AFUA_4G08990,	3509443; -.	(GO:0005743)C:mitochondrial inner membrane,	(GO:0006777)P:Mo-molybdopterin cofactor biosynthetic process,(GO:0043545)P:molybdopterin cofactor metabolic process,(GO:0042126)P:nitrate metabolic process,	(GO:0016829)F:lyase activity,(GO:0008265)F:Mo-molybdopterin cofactor sulfurase activity,(GO:0102867)F:molybdenum cofactor sulfurtransferase activity,(GO:0030151)F:molybdenum ion binding,(GO:0043546)F:molybdopterin cofactor binding,(GO:0008940)F:nitrate reductase activity,(GO:0030170)F:pyridoxal phosphate binding,		afm00790:Folate biosynthesis; afm01100:Metabolic pathways	afm00790;afm01100	Folate biosynthesis;Metabolic pathways
FUN_000103-T1	sp|A1CHL3|PRP28_ASPCL	78.94	736	132	8	70	793	73	797	0	1165	PRP28_ASPCL
FUN_000104-T1	sp|Q5B0W8|LKHA4_EMENI	24.359	312	216	6	143	449	139	435	2.19e-16	80.9	LKHA4_EMENI	Q5B0W8; C8V091;	Eukaryota; Fungi; Dikarya; Ascomycota; Pezizomycotina; Eurotiomycetes; Eurotiomycetidae; Eurotiales; Aspergillaceae; Aspergillus; Aspergillus subgen Nidulantes	AN5812	Leucine aminopeptidase 2	M139) (Aspergillus nidulans).	ani:AN5812.2,	2871086; -.	(GO:0005829)C:cytosol,(GO:0000328)C:fungal-type vacuole lumen,(GO:0005771)C:multivesicular body,(GO:0005634)C:nucleus,(GO:0061957)C:NVT complex,	(GO:0044255)P:cellular lipid metabolic process,(GO:0120113)P:cytoplasm to vacuole targeting by the NVT pathway,(GO:0043171)P:peptide catabolic process,(GO:0030163)P:protein catabolic process,(GO:0006508)P:proteolysis,	(GO:0004177)F:aminopeptidase activity,(GO:0004301)F:epoxide hydrolase activity,(GO:0004463)F:leukotriene-A4 hydrolase activity,(GO:0070006)F:metalloaminopeptidase activity,(GO:0008270)F:zinc ion binding,
FUN_000106-T1	sp|A1CX69|ATG1_NEOFI	73.465	961	226	10	17	959	1	950	0	1395	ATG1_NEOFI	A1CX69;	Eukaryota; Fungi; Dikarya; Ascomycota; Pezizomycotina; Eurotiomycetes; Eurotiomycetidae; Eurotiales; Aspergillaceae; Aspergillus; Aspergillus subgen Fumigati	NFIA_107120	Serine/threonine-protein kinase atg1	/ JCM 1740 / NRRL 181 / WB 181) (Aspergillus fischerianus).	nfi:NFIA_107120,	4593469; -.	(GO:1990316)C:Atg1/ULK1 kinase complex,(GO:0000421)C:autophagosome membrane,(GO:0005829)C:cytosol,(GO:0061908)C:phagophore,(GO:0034045)C:phagophore assembly site membrane,(GO:0120095)C:vacuole-isolation membrane contact site,	(GO:0000045)P:autophagosome assembly,(GO:0048675)P:axon extension,(GO:0048671)P:negative regulation of collateral sprouting,(GO:0016310)P:phosphorylation,(GO:0034727)P:piecemeal microautophagy of the nucleus,(GO:0010508)P:positive regulation of autophagy,(GO:0015031)P:protein transport,(GO:0042594)P:response to starvation,(GO:0061709)P:reticulophagy,	(GO:0005524)F:ATP binding,(GO:0106310)F:protein serine kinase activity,(GO:0004674)F:protein serine/threonine kinase activity,		nfi04136:Autophagy - other; nfi04138:Autophagy - yeast; nfi04139:Mitophagy - yeast	nfi04136;nfi04138;nfi04139	Autophagy - other;Autophagy - yeast;Mitophagy - yeast
FUN_000109-T1	sp|Q4WPF5|SEBA_ASPFU	55.878	621	205	12	1	558	1	615	0	617	SEBA_ASPFU
FUN_000110-T1	sp|P29429|THIO_EMENI	41.176	102	56	2	6	106	10	108	8.98e-19	78.2	THIO_EMENI
FUN_000111-T1	sp|Q4WPF7|DPH4_ASPFU	59.184	196	71	5	9	201	10	199	8.06e-77	226	DPH4_ASPFU	Q4WPF7;	Eukaryota; Fungi; Dikarya; Ascomycota; Pezizomycotina; Eurotiomycetes; Eurotiomycetidae; Eurotiales; Aspergillaceae; Aspergillus; Aspergillus subgen Fumigati	dph4	Diphthamide biosynthesis protein 4	Af293) (Neosartorya fumigata).	afm:AFUA_4G09100,	3509521; -.	(GO:0005737)C:cytoplasm,(GO:0005634)C:nucleus,	(GO:0017183)P:protein histidyl modification to diphthamide,	(GO:0046872)F:metal ion binding,	Protein modification; peptidyl-diphthamide biosynthesis.
FUN_000112-T1	sp|Q4WPF8|CCPR_ASPFU	80.112	357	66	3	12	365	12	366	0	579	CCPR_ASPFU	Q4WPF8;	Eukaryota; Fungi; Dikarya; Ascomycota; Pezizomycotina; Eurotiomycetes; Eurotiomycetidae; Eurotiales; Aspergillaceae; Aspergillus; Aspergillus subgen Fumigati	ccp1	Cytochrome c peroxidase, mitochondrial	Af293) (Neosartorya fumigata).	afm:AFUA_4G09110,	3509520; -.	(GO:0005759)C:mitochondrial matrix,	(GO:0034599)P:cellular response to oxidative stress,(GO:0042744)P:hydrogen peroxide catabolic process,(GO:0000302)P:response to reactive oxygen species,	(GO:0004130)F:cytochrome-c peroxidase activity,(GO:0020037)F:heme binding,(GO:0046872)F:metal ion binding,(GO:0004601)F:peroxidase activity,
FUN_000114-T1	sp|Q4WPG0|GPI10_ASPFU	63.344	652	214	7	19	663	53	686	0	831	GPI10_ASPFU	Q4WPG0;	Eukaryota; Fungi; Dikarya; Ascomycota; Pezizomycotina; Eurotiomycetes; Eurotiomycetidae; Eurotiales; Aspergillaceae; Aspergillus; Aspergillus subgen Fumigati	gpi10	GPI mannosyltransferase 3	Af293) (Neosartorya fumigata).	afm:AFUA_4G09130,	3509380; -.	(GO:0005789)C:endoplasmic reticulum membrane,	(GO:0006506)P:GPI anchor biosynthetic process,	(GO:0000026)F:alpha-1,2-mannosyltransferase activity,(GO:0043295)F:glutathione binding,	Glycolipid biosynthesis; glycosylphosphatidylinositol-anchor biosynthesis.	afm00563:Glycosylphosphatidylinositol (GPI)-anchor biosynthesis; afm01100:Metabolic pathways	afm00563;afm01100	Glycosylphosphatidylinositol (GPI)-anchor biosynthesis;Metabolic pathways
FUN_000115-T1	sp|Q92413|OAT_EMENI	86.86	449	59	0	3	451	6	454	0	828	OAT_EMENI	Q92413; C8VPG9; Q5BCC0;	Eukaryota; Fungi; Dikarya; Ascomycota; Pezizomycotina; Eurotiomycetes; Eurotiomycetidae; Eurotiales; Aspergillaceae; Aspergillus; Aspergillus subgen Nidulantes	otaA	Ornithine aminotransferase	M139) (Aspergillus nidulans).	ani:AN1810.2,	2875186; -.	(GO:0005737)C:cytoplasm,(GO:0005829)C:cytosol,	(GO:0019544)P:arginine catabolic process to glutamate,(GO:0010121)P:arginine catabolic process to proline via ornithine,(GO:0055129)P:L-proline biosynthetic process,(GO:0006591)P:ornithine metabolic process,	(GO:0042802)F:identical protein binding,(GO:0004587)F:ornithine aminotransferase activity,(GO:0030170)F:pyridoxal phosphate binding,	Amino-acid biosynthesis; L-proline biosynthesis; L-glutamate 5-semialdehyde from L-ornithine: step 1/1.
FUN_000116-T1	sp|A0A1U8QTJ9|CICA_EMENI	73.243	1409	336	11	19	1423	19	1390	0	2118	CICA_EMENI	A0A1U8QTJ9; C8V0E1; Q5AZ37;	Eukaryota; Fungi; Dikarya; Ascomycota; Pezizomycotina; Eurotiomycetes; Eurotiomycetidae; Eurotiales; Aspergillaceae; Aspergillus; Aspergillus subgen Nidulantes	cicA	ABC-type transporter cicA	M139) (Aspergillus nidulans).	ani:AN6443.2,	2871340; -.	(GO:0016020)C:membrane,(GO:0005886)C:plasma membrane,	(GO:0062032)P:cichorine biosynthetic process,(GO:0055085)P:transmembrane transport,	(GO:0008559)F:ABC-type xenobiotic transporter activity,(GO:0005524)F:ATP binding,(GO:0016887)F:ATP hydrolysis activity,(GO:0042626)F:ATPase-coupled transmembrane transporter activity,
FUN_000124-T1	sp|A1CP08|MNS1B_ASPCL	28.33	533	304	16	91	597	27	507	5.4e-48	172	MNS1B_ASPCL	A1CP08;	Eukaryota; Fungi; Dikarya; Ascomycota; Pezizomycotina; Eurotiomycetes; Eurotiomycetidae; Eurotiales; Aspergillaceae; Aspergillus; Aspergillus subgen Fumigati	mns1B	Probable mannosyl-oligosaccharide alpha-1,2-mannosidase 1B	NRRL 1 / QM 1276 / 107).	act:ACLA_020870,	4701674; -.	(GO:0060205)C:cytoplasmic vesicle lumen,(GO:0005783)C:endoplasmic reticulum,(GO:0016020)C:membrane,	(GO:0005975)P:carbohydrate metabolic process,(GO:0006486)P:protein glycosylation,	(GO:0005509)F:calcium ion binding,(GO:0004571)F:mannosyl-oligosaccharide 1,2-alpha-mannosidase activity,	Protein modification; protein glycosylation.	act00513:Various types of N-glycan biosynthesis; act00510:N-Glycan biosynthesis; act04141:Protein processing in endoplasmic reticulum; act01100:Metabolic pathways	act00510;act00513;act01100;act04141	Metabolic pathways;N-Glycan biosynthesis;Protein processing in endoplasmic reticulum;Various types of N-glycan biosynthesis
FUN_000128-T1	sp|A3R044|SSU1_ARTBC	27.371	369	241	8	115	475	25	374	3.28e-34	130	SSU1_ARTBC
FUN_000133-T1	sp|Q5B4P0|TIM50_EMENI	71.375	538	121	7	1	511	1	532	0	753	TIM50_EMENI
FUN_000135-T1	sp|Q4WZP2|CSN5_ASPFU	35.841	226	132	8	15	236	34	250	3.63e-37	133	CSN5_ASPFU	Q4WZP2;	Eukaryota; Fungi; Dikarya; Ascomycota; Pezizomycotina; Eurotiomycetes; Eurotiomycetidae; Eurotiales; Aspergillaceae; Aspergillus; Aspergillus subgen Fumigati	csn5	COP9 signalosome complex subunit 5	Af293) (Neosartorya fumigata).	afm:AFUA_2G16250,	3512817; -.	(GO:0008180)C:COP9 signalosome,(GO:0005737)C:cytoplasm,	(GO:0000338)P:protein deneddylation,(GO:0006508)P:proteolysis,	(GO:0019784)F:deNEDDylase activity,(GO:0046872)F:metal ion binding,(GO:0008237)F:metallopeptidase activity,
FUN_000143-T1	sp|Q4X251|AKR1_ASPFU	29.032	217	144	4	118	332	64	272	1.37e-13	69.3	AKR1_ASPFU	Q4X251;	Eukaryota; Fungi; Dikarya; Ascomycota; Pezizomycotina; Eurotiomycetes; Eurotiomycetidae; Eurotiales; Aspergillaceae; Aspergillus; Aspergillus subgen Fumigati	akr1	Palmitoyltransferase akr1	Af293) (Neosartorya fumigata).	afm:AFUA_2G07670,	3513639; -.	(GO:0031901)C:early endosome membrane,(GO:0000139)C:Golgi membrane,		(GO:0016409)F:palmitoyltransferase activity,(GO:0019706)F:protein-cysteine S-palmitoyltransferase activity,
FUN_000150-T1	sp|Q4WI37|CG121_ASPFU	66.839	193	58	2	1	192	1	188	1.07e-90	261	CG121_ASPFU	Q4WI37;	Eukaryota; Fungi; Dikarya; Ascomycota; Pezizomycotina; Eurotiomycetes; Eurotiomycetidae; Eurotiales; Aspergillaceae; Aspergillus; Aspergillus subgen Fumigati	cgi121	EKC/KEOPS complex subunit cgi121	Af293) (Neosartorya fumigata).	afm:AFUA_2G03210,	3506708; -.	(GO:0000781)C:chromosome, telomeric region,(GO:0005829)C:cytosol,(GO:0000408)C:EKC/KEOPS complex,(GO:0005634)C:nucleus,	(GO:0002949)P:tRNA threonylcarbamoyladenosine modification,
FUN_000151-T1	sp|A1CEY6|SLX4_ASPCL	32.979	940	447	35	1	876	1	821	2.93e-106	344	SLX4_ASPCL
FUN_000157-T1	sp|C8V329|FCY2_EMENI	33.075	517	325	9	18	529	8	508	4.28e-77	249	FCY2_EMENI	C8V329; B1PXD0; Q5B0B3;	Eukaryota; Fungi; Dikarya; Ascomycota; Pezizomycotina; Eurotiomycetes; Eurotiomycetidae; Eurotiales; Aspergillaceae; Aspergillus; Aspergillus subgen Nidulantes	fcyB	Purine-cytosine permease fcyB	M139) (Aspergillus nidulans).	ani:AN6017.2,	2870983; -.	(GO:0000329)C:fungal-type vacuole membrane,(GO:0005886)C:plasma membrane,	(GO:0015856)P:cytosine transport,(GO:0006863)P:purine nucleobase transport,	(GO:0015205)F:nucleobase transmembrane transporter activity,
FUN_000165-T1	sp|Q4WEI5|HAT2_ASPFU	25.106	235	136	10	151	369	152	362	9.41e-15	75.5	HAT2_ASPFU	Q4WEI5;	Eukaryota; Fungi; Dikarya; Ascomycota; Pezizomycotina; Eurotiomycetes; Eurotiomycetidae; Eurotiales; Aspergillaceae; Aspergillus; Aspergillus subgen Fumigati	hat2	Histone acetyltransferase type B subunit 2	Af293) (Neosartorya fumigata).	afm:AFUA_5G03130,	3505380; -.	(GO:0005737)C:cytoplasm,(GO:0035098)C:ESC/E(Z) complex,(GO:0005634)C:nucleus,(GO:0016581)C:NuRD complex,(GO:0033698)C:Rpd3L complex,(GO:0070210)C:Rpd3L-Expanded complex,	(GO:0006338)P:chromatin remodeling,(GO:0006355)P:regulation of DNA-templated transcription,	(GO:0042393)F:histone binding,(GO:0031491)F:nucleosome binding,		afm03082:ATP-dependent chromatin remodeling; afm03083:Polycomb repressive complex	afm03082;afm03083	ATP-dependent chromatin remodeling;Polycomb repressive complex
FUN_000166-T1	sp|Q5B1Q2|ATM1_EMENI	38.687	579	344	5	301	871	115	690	1.11e-130	407	ATM1_EMENI	Q5B1Q2; C8VG84;	Eukaryota; Fungi; Dikarya; Ascomycota; Pezizomycotina; Eurotiomycetes; Eurotiomycetidae; Eurotiales; Aspergillaceae; Aspergillus; Aspergillus subgen Nidulantes	atm1	Iron-sulfur clusters transporter atm1, mitochondrial	M139) (Aspergillus nidulans).	ani:AN5528.2,		(GO:0005743)C:mitochondrial inner membrane,	(GO:0006879)P:intracellular iron ion homeostasis,(GO:0055085)P:transmembrane transport,	(GO:0140359)F:ABC-type transporter activity,(GO:0005524)F:ATP binding,(GO:0016887)F:ATP hydrolysis activity,(GO:0042626)F:ATPase-coupled transmembrane transporter activity,
FUN_000170-T1	sp|C8VQG9|LAEA_EMENI	31.153	321	205	9	20	335	65	374	1.69e-36	133	LAEA_EMENI	C8VQG9; Q5BF73;	Eukaryota; Fungi; Dikarya; Ascomycota; Pezizomycotina; Eurotiomycetes; Eurotiomycetidae; Eurotiales; Aspergillaceae; Aspergillus; Aspergillus subgen Nidulantes	laeA	Protein-methionine methyltransferase laeA	M139) (Aspergillus nidulans).	ani:AN0807.2,	2876583; -.	(GO:0005634)C:nucleus,	(GO:0030437)P:ascospore formation,(GO:0051701)P:biological process involved in interaction with host,(GO:0032259)P:methylation,(GO:0042316)P:penicillin metabolic process,(GO:0075296)P:positive regulation of ascospore formation,(GO:0033246)P:positive regulation of penicillin metabolic process,(GO:0010914)P:positive regulation of sterigmatocystin biosynthetic process,(GO:1900376)P:regulation of sec…	(GO:0008168)F:methyltransferase activity,
FUN_000171-T1	sp|Q4WI46|CRH2_ASPFU	61.06	434	150	5	1	418	1	431	1.41e-178	503	CRH2_ASPFU
FUN_000173-T1	sp|C8V4D4|GRRA_EMENI	25.574	305	185	9	598	894	199	469	1.07e-19	91.3	GRRA_EMENI	C8V4D4; Q15I80; Q5B5I0;	Eukaryota; Fungi; Dikarya; Ascomycota; Pezizomycotina; Eurotiomycetes; Eurotiomycetidae; Eurotiales; Aspergillaceae; Aspergillus; Aspergillus subgen Nidulantes	grrA	SCF E3 ubiquitin ligase complex F-box protein grrA	M139) (Aspergillus nidulans).			(GO:0005737)C:cytoplasm,(GO:0019005)C:SCF ubiquitin ligase complex,	(GO:0030437)P:ascospore formation,
FUN_000176-T1	sp|P17120|BIMC_EMENI	37.5	320	165	9	83	384	117	419	3.42e-50	190	BIMC_EMENI	P17120; C8VHR3; Q5B7W7;	Eukaryota; Fungi; Dikarya; Ascomycota; Pezizomycotina; Eurotiomycetes; Eurotiomycetidae; Eurotiales; Aspergillaceae; Aspergillus; Aspergillus subgen Nidulantes	bimC	Kinesin-like protein bimC	M139) (Aspergillus nidulans).	ani:AN3363.2,	2874347; -.	(GO:0005737)C:cytoplasm,(GO:0072686)C:mitotic spindle,(GO:0005634)C:nucleus,(GO:0005876)C:spindle microtubule,	(GO:0051301)P:cell division,(GO:0000073)P:initial mitotic spindle pole body separation,(GO:0007018)P:microtubule-based movement,(GO:0090307)P:mitotic spindle assembly,(GO:0051228)P:mitotic spindle disassembly,(GO:0051231)P:spindle elongation,	(GO:0005524)F:ATP binding,(GO:0008017)F:microtubule binding,(GO:0003777)F:microtubule motor activity,(GO:0008569)F:minus-end-directed microtubule motor activity,(GO:0060090)F:molecular adaptor activity,(GO:0008574)F:plus-end-directed microtubule motor activity,
FUN_000182-T1	sp|Q6MYX6|QUTD_ASPFU	64.098	532	190	1	1	531	1	532	0	719	QUTD_ASPFU
FUN_000183-T1	sp|A1CE93|ATG5_ASPCL	75.078	321	75	2	1	316	1	321	4.99e-177	489	ATG5_ASPCL	A1CE93;	Eukaryota; Fungi; Dikarya; Ascomycota; Pezizomycotina; Eurotiomycetes; Eurotiomycetidae; Eurotiales; Aspergillaceae; Aspergillus; Aspergillus subgen Fumigati	atg5	Autophagy protein 5	NRRL 1 / QM 1276 / 107).	act:ACLA_088830,	4704716; -.	(GO:0034274)C:Atg12-Atg5-Atg16 complex,(GO:0034045)C:phagophore assembly site membrane,	(GO:0000045)P:autophagosome assembly,(GO:0006995)P:cellular response to nitrogen starvation,(GO:0044804)P:nucleophagy,(GO:0015031)P:protein transport,	(GO:0019776)F:Atg8-family ligase activity,		act04136:Autophagy - other; act04138:Autophagy - yeast	act04136;act04138	Autophagy - other;Autophagy - yeast
FUN_000186-T1	sp|Q4WPL7|NOSA_ASPFU	63.047	663	234	5	17	670	25	685	0	863	NOSA_ASPFU	Q4WPL7;	Eukaryota; Fungi; Dikarya; Ascomycota; Pezizomycotina; Eurotiomycetes; Eurotiomycetidae; Eurotiales; Aspergillaceae; Aspergillus; Aspergillus subgen Fumigati	nosA	C6 finger domain transcription factor nosA	Af293) (Neosartorya fumigata).	afm:AFUA_4G09710,	3509300; -.	(GO:0005634)C:nucleus,	(GO:0045944)P:positive regulation of transcription by RNA polymerase II,	(GO:0003700)F:DNA-binding transcription factor activity,(GO:0000981)F:DNA-binding transcription factor activity, RNA polymerase II-specific,(GO:0000976)F:transcription cis-regulatory region binding,(GO:0008270)F:zinc ion binding,
FUN_000190-T1	sp|P78612|PALF_EMENI	65.083	779	232	15	1	752	10	775	0	911	PALF_EMENI	P78612; C8VPQ7; Q5BC86;	Eukaryota; Fungi; Dikarya; Ascomycota; Pezizomycotina; Eurotiomycetes; Eurotiomycetidae; Eurotiales; Aspergillaceae; Aspergillus; Aspergillus subgen Nidulantes	palF	pH-response regulator protein palF/RIM8	M139) (Aspergillus nidulans).	ani:AN1844.2,	2874855; -.	(GO:0005737)C:cytoplasm,(GO:0005829)C:cytosol,(GO:0005886)C:plasma membrane,	(GO:0071467)P:cellular response to pH,(GO:0042318)P:penicillin biosynthetic process,(GO:1900198)P:positive regulation of penicillin biosynthetic process,(GO:1900376)P:regulation of secondary metabolite biosynthetic process,(GO:0070086)P:ubiquitin-dependent endocytosis,	(GO:0030674)F:protein-macromolecule adaptor activity,(GO:0031625)F:ubiquitin protein ligase binding,
FUN_000197-T1	sp|P79017|ALL2_ASPFU	63.194	288	95	2	18	296	25	310	3.53e-133	377	ALL2_ASPFU	P79017; Q09015; Q4WPK4;	Eukaryota; Fungi; Dikarya; Ascomycota; Pezizomycotina; Eurotiomycetes; Eurotiomycetidae; Eurotiales; Aspergillaceae; Aspergillus; Aspergillus subgen Fumigati	AFUA_4G09580	Major allergen Asp f 2	Af293) (Neosartorya fumigata).	afm:AFUA_4G09580,	3509208; -.	(GO:0009986)C:cell surface,(GO:0005576)C:extracellular region,(GO:0009277)C:fungal-type cell wall,		(GO:0005178)F:integrin binding,(GO:0008237)F:metallopeptidase activity,(GO:0008270)F:zinc ion binding,
FUN_000202-T1	sp|Q5ATG7|APDF_EMENI	34.794	388	244	7	73	458	5	385	2.94e-71	232	APDF_EMENI	Q5ATG7; C8VEB4;	Eukaryota; Fungi; Dikarya; Ascomycota; Pezizomycotina; Eurotiomycetes; Eurotiomycetidae; Eurotiales; Aspergillaceae; Aspergillus; Aspergillus subgen Nidulantes	apdF	Aspyridones efflux protein apdF	M139) (Aspergillus nidulans).	ani:AN8413.2,	2868864; -.	(GO:0005886)C:plasma membrane,		(GO:0022857)F:transmembrane transporter activity,
FUN_000204-T1	sp|A1CQL5|KEX1_ASPCL	26.543	486	285	17	62	527	21	454	1.43e-37	144	KEX1_ASPCL	A1CQL5;	Eukaryota; Fungi; Dikarya; Ascomycota; Pezizomycotina; Eurotiomycetes; Eurotiomycetidae; Eurotiales; Aspergillaceae; Aspergillus; Aspergillus subgen Fumigati	kex1	Pheromone-processing carboxypeptidase kex1	NRRL 1 / QM 1276 / 107).	act:ACLA_026530,	4700961; -.	(GO:0016020)C:membrane,(GO:0005802)C:trans-Golgi network,	(GO:0006915)P:apoptotic process,(GO:0006508)P:proteolysis,	(GO:0004185)F:serine-type carboxypeptidase activity,
FUN_000205-T1	sp|C8VK15|HXNZ_EMENI	40.668	509	286	8	69	567	51	553	2.48e-121	366	HXNZ_EMENI	C8VK15;	Eukaryota; Fungi; Dikarya; Ascomycota; Pezizomycotina; Eurotiomycetes; Eurotiomycetidae; Eurotiales; Aspergillaceae; Aspergillus; Aspergillus subgen Nidulantes	hxnZ	Major facilitator-type transporter hxnZ	M139) (Aspergillus nidulans).	ani:AN9175.2,	2868097; -.	(GO:0005886)C:plasma membrane,		(GO:0022857)F:transmembrane transporter activity,
FUN_000206-T1	sp|Q00771|KCC1A_EMENI	35.599	309	159	8	105	411	29	299	7.22e-59	200	KCC1A_EMENI	Q00771; C8VNX3; Q5BAL8;	Eukaryota; Fungi; Dikarya; Ascomycota; Pezizomycotina; Eurotiomycetes; Eurotiomycetidae; Eurotiales; Aspergillaceae; Aspergillus; Aspergillus subgen Nidulantes	cmkA	Calcium/calmodulin-dependent protein kinase cmkA	M139) (Aspergillus nidulans).	ani:AN2412.2,	2874845; -.	(GO:0005829)C:cytosol,	(GO:0051301)P:cell division,(GO:0034599)P:cellular response to oxidative stress,(GO:0000086)P:G2/M transition of mitotic cell cycle,(GO:0006468)P:protein phosphorylation,	(GO:0005524)F:ATP binding,(GO:0005516)F:calmodulin binding,(GO:0004683)F:calmodulin-dependent protein kinase activity,(GO:0106310)F:protein serine kinase activity,
FUN_000209-T1	sp|C8VN91|PBCG_EMENI	29.919	371	235	7	3	370	170	518	1.74e-45	160	PBCG_EMENI	C8VN91; Q5BCY2;	Eukaryota; Fungi; Dikarya; Ascomycota; Pezizomycotina; Eurotiomycetes; Eurotiomycetidae; Eurotiales; Aspergillaceae; Aspergillus; Aspergillus subgen Nidulantes	AN1598	Cytochrome P450 monooxygenase AN1598	M139) (Aspergillus nidulans).	ani:AN1598.2,	2875700; -.	(GO:0016020)C:membrane,	(GO:0019748)P:secondary metabolic process,(GO:0016114)P:terpenoid biosynthetic process,	(GO:0020037)F:heme binding,(GO:0005506)F:iron ion binding,(GO:0004497)F:monooxygenase activity,(GO:0016705)F:oxidoreductase activity, acting on paired donors, with incorporation or reduction of molecular oxygen,	Secondary metabolite biosynthesis; terpenoid biosynthesis.
FUN_000217-T1	sp|Q5ARL6|XYL2_EMENI	33.444	302	175	7	13	302	12	299	6.9e-39	139	XYL2_EMENI
FUN_000220-T1	sp|P30284|CG21_EMENI	34.597	211	127	2	49	250	189	397	1.81e-35	134	CG21_EMENI	P30284; C8V3W2; Q5B732;	Eukaryota; Fungi; Dikarya; Ascomycota; Pezizomycotina; Eurotiomycetes; Eurotiomycetidae; Eurotiales; Aspergillaceae; Aspergillus; Aspergillus subgen Nidulantes	nimE	G2/mitotic-specific cyclin-B	M139) (Aspergillus nidulans).	ani:AN3648.2,	2873072; -.	(GO:0000307)C:cyclin-dependent protein kinase holoenzyme complex,(GO:0005737)C:cytoplasm,(GO:0005634)C:nucleus,(GO:0005816)C:spindle pole body,	(GO:0051301)P:cell division,(GO:0044772)P:mitotic cell cycle phase transition,	(GO:0016538)F:cyclin-dependent protein serine/threonine kinase regulator activity,
FUN_000225-T1	sp|Q4WTH5|PP2C2_ASPFU	25.552	317	168	13	34	326	23	295	2.68e-18	82.4	PP2C2_ASPFU
FUN_000227-T1	sp|Q4WHX4|FKBP2_ASPFU	75.424	118	29	0	13	130	15	132	4.49e-66	194	FKBP2_ASPFU	Q4WHX4;	Eukaryota; Fungi; Dikarya; Ascomycota; Pezizomycotina; Eurotiomycetes; Eurotiomycetidae; Eurotiales; Aspergillaceae; Aspergillus; Aspergillus subgen Fumigati	fpr2	FK506-binding protein 2	Af293) (Neosartorya fumigata).	afm:AFUA_2G03870,	3506809; -.	(GO:0005783)C:endoplasmic reticulum,	(GO:0061077)P:chaperone-mediated protein folding,	(GO:0003755)F:peptidyl-prolyl cis-trans isomerase activity,
FUN_000232-T1	sp|O60024|ALL4_ASPFU	47.851	349	149	5	1	347	1	318	6.62e-90	270	ALL4_ASPFU	O60024; Q4WHX8;	Eukaryota; Fungi; Dikarya; Ascomycota; Pezizomycotina; Eurotiomycetes; Eurotiomycetidae; Eurotiales; Aspergillaceae; Aspergillus; Aspergillus subgen Fumigati	AFUA_2G03830	Allergen Asp f 4	Af293) (Neosartorya fumigata).	afm:AFUA_2G03830,	3506748; -.	(GO:0005576)C:extracellular region,		(GO:0019863)F:IgE binding,
FUN_000233-T1	sp|Q6T267|ACEA_ASPFU	42.308	104	56	2	62	164	146	246	1.5e-16	77	ACEA_ASPFU	Q6T267; Q4WQP2;	Eukaryota; Fungi; Dikarya; Ascomycota; Pezizomycotina; Eurotiomycetes; Eurotiomycetidae; Eurotiales; Aspergillaceae; Aspergillus; Aspergillus subgen Fumigati	AFUA_4G13510	Isocitrate lyase	Af293) (Neosartorya fumigata).	afm:AFUA_4G13510,	3509073; -.	(GO:0009514)C:glyoxysome,	(GO:0006097)P:glyoxylate cycle,(GO:0006099)P:tricarboxylic acid cycle,	(GO:0004451)F:isocitrate lyase activity,(GO:0046872)F:metal ion binding,(GO:0046421)F:methylisocitrate lyase activity,	Carbohydrate metabolism; glyoxylate cycle; (S)-malate from isocitrate: step 1/2.	afm01200:Carbon metabolism; afm01100:Metabolic pathways; afm00630:Glyoxylate and dicarboxylate metabolism; afm00640:Propanoate metabolism; afm01110:Biosynthesis of secondary metabolites	afm00630;afm00640;afm01100;afm01110;afm01200	Biosynthesis of secondary metabolites;Carbon metabolism;Glyoxylate and dicarboxylate metabolism;Metabolic pathways;Propanoate metabolism
FUN_000238-T1	sp|Q4WHY5|SSU72_ASPFU	77.509	289	63	2	1	289	1	287	3.76e-162	449	SSU72_ASPFU
FUN_000239-T1	sp|B0XPE7|BTAF1_ASPFC	29.174	569	322	16	213	749	1296	1815	9.98e-58	215	BTAF1_ASPFC	B0XPE7;	Eukaryota; Fungi; Dikarya; Ascomycota; Pezizomycotina; Eurotiomycetes; Eurotiomycetidae; Eurotiales; Aspergillaceae; Aspergillus; Aspergillus subgen Fumigati	mot1	TATA-binding protein-associated factor mot1	fumigata).			(GO:0000228)C:nuclear chromosome,(GO:0005667)C:transcription regulator complex,	(GO:0045892)P:negative regulation of DNA-templated transcription,(GO:0042790)P:nucleolar large rRNA transcription by RNA polymerase I,(GO:0045898)P:regulation of RNA polymerase II transcription preinitiation complex assembly,(GO:0006364)P:rRNA processing,	(GO:0005524)F:ATP binding,(GO:0016887)F:ATP hydrolysis activity,(GO:0140658)F:ATP-dependent chromatin remodeler activity,(GO:0003677)F:DNA binding,(GO:0004386)F:helicase activity,(GO:0017025)F:TBP-class protein binding,
FUN_000241-T1	sp|Q4WHY8|CTRC_ASPFU	47.234	235	68	4	20	233	33	232	1.3e-63	196	CTRC_ASPFU	Q4WHY8;	Eukaryota; Fungi; Dikarya; Ascomycota; Pezizomycotina; Eurotiomycetes; Eurotiomycetidae; Eurotiales; Aspergillaceae; Aspergillus; Aspergillus subgen Fumigati	ctrC	High-affinity copper transporter ctrC	Af293) (Neosartorya fumigata).	afm:AFUA_2G03730,	3506782; -.	(GO:0005886)C:plasma membrane,		(GO:0005375)F:copper ion transmembrane transporter activity,
FUN_000242-T1	sp|Q4WP12|PPIB_ASPFU	55.621	169	67	3	3	171	35	195	3.87e-59	181	PPIB_ASPFU
FUN_000244-T1	sp|Q4WHZ1|HMDH1_ASPFU	77.748	1137	234	8	1	1127	1	1128	0	1803	HMDH1_ASPFU	Q4WHZ1;	Eukaryota; Fungi; Dikarya; Ascomycota; Pezizomycotina; Eurotiomycetes; Eurotiomycetidae; Eurotiales; Aspergillaceae; Aspergillus; Aspergillus subgen Fumigati	hmg1	3-hydroxy-3-methylglutaryl-coenzyme A reductase 1	Af293) (Neosartorya fumigata).	afm:AFUA_2G03700,	3506671; -.	(GO:0005789)C:endoplasmic reticulum membrane,(GO:0005778)C:peroxisomal membrane,	(GO:0015936)P:coenzyme A metabolic process,(GO:0006696)P:ergosterol biosynthetic process,(GO:0008299)P:isoprenoid biosynthetic process,(GO:1900551)P:N',N'',N'''-triacetylfusarinine C biosynthetic process,	(GO:0004420)F:hydroxymethylglutaryl-CoA reductase (NADPH) activity,	Metabolic intermediate biosynthesis; (R)-mevalonate biosynthesis; (R)-mevalonate from acetyl-CoA: step 3/3.	afm00900:Terpenoid backbone biosynthesis; afm01100:Metabolic pathways; afm01110:Biosynthesis of secondary metabolites	afm00900;afm01100;afm01110	Biosynthesis of secondary metabolites;Metabolic pathways;Terpenoid backbone biosynthesis
FUN_000251-T1	sp|Q4WHZ9|IMDH_ASPFU	89.58	547	55	2	1	546	1	546	0	993	IMDH_ASPFU	Q4WHZ9;	Eukaryota; Fungi; Dikarya; Ascomycota; Pezizomycotina; Eurotiomycetes; Eurotiomycetidae; Eurotiales; Aspergillaceae; Aspergillus; Aspergillus subgen Fumigati	AFUA_2G03610	Inosine-5'-monophosphate dehydrogenase	Af293) (Neosartorya fumigata).	afm:AFUA_2G03610,	3507220; -.	(GO:0005737)C:cytoplasm,	(GO:0006177)P:GMP biosynthetic process,(GO:0006183)P:GTP biosynthetic process,	(GO:0003938)F:IMP dehydrogenase activity,(GO:0046872)F:metal ion binding,(GO:0000166)F:nucleotide binding,	Purine metabolism; XMP biosynthesis via de novo pathway; XMP from IMP: step 1/1.	afm01232:Nucleotide metabolism; afm00230:Purine metabolism; afm01100:Metabolic pathways; afm01110:Biosynthesis of secondary metabolites	afm00230;afm01100;afm01110;afm01232	Biosynthesis of secondary metabolites;Metabolic pathways;Nucleotide metabolism;Purine metabolism
FUN_000253-T1	sp|Q4WI01|RS21_ASPFU	88.636	88	10	0	1	88	1	88	4.14e-58	170	RS21_ASPFU
FUN_000255-T1	sp|Q9P896|TCSA_EMENI	38.397	237	140	6	743	977	293	525	1.6e-37	149	TCSA_EMENI
FUN_000255-T1	sp|Q9P896|TCSA_EMENI	40.833	120	63	4	1136	1252	564	678	6.67e-17	83.6	TCSA_EMENI
FUN_000257-T1	sp|Q5B4H1|TIM14_EMENI	87.5	104	13	0	1	104	1	104	2.04e-65	190	TIM14_EMENI
FUN_000258-T1	sp|Q2UEH7|ATRR_ASPOR	79.157	902	144	14	1	866	1	894	0	1387	ATRR_ASPOR	Q2UEH7;	Eukaryota; Fungi; Dikarya; Ascomycota; Pezizomycotina; Eurotiomycetes; Eurotiomycetidae; Eurotiales; Aspergillaceae; Aspergillus; Aspergillus subgen Circumdati	atrR	ABC-transporter-regulating transcription factor	Aspergillus oryzae (strain ATCC 42149 / RIB 40) (Yellow koji mold).	aor:AO090026000614,	5994068; -.	(GO:0016020)C:membrane,(GO:0005634)C:nucleus,	(GO:0006351)P:DNA-templated transcription,	(GO:0003677)F:DNA binding,(GO:0000981)F:DNA-binding transcription factor activity, RNA polymerase II-specific,(GO:0008270)F:zinc ion binding,
FUN_000259-T1	sp|Q5AWS6|CDC48_EMENI	40.171	234	132	4	424	654	496	724	4.12e-49	184	CDC48_EMENI	Q5AWS6; C8VCV6;	Eukaryota; Fungi; Dikarya; Ascomycota; Pezizomycotina; Eurotiomycetes; Eurotiomycetidae; Eurotiales; Aspergillaceae; Aspergillus; Aspergillus subgen Nidulantes	cdc48	Cell division control protein 48	M139) (Aspergillus nidulans).	ani:AN7254.2,		(GO:0005829)C:cytosol,(GO:0005634)C:nucleus,(GO:0034098)C:VCP-NPL4-UFD1 AAA ATPase complex,	(GO:0097352)P:autophagosome maturation,(GO:0036503)P:ERAD pathway,(GO:0051228)P:mitotic spindle disassembly,(GO:0030970)P:retrograde protein transport, ER to cytosol,	(GO:0005524)F:ATP binding,(GO:0016887)F:ATP hydrolysis activity,(GO:0031593)F:polyubiquitin modification-dependent protein binding,
FUN_000259-T1	sp|Q5AWS6|CDC48_EMENI	40.506	237	134	4	423	658	221	451	6.34e-46	174	CDC48_EMENI	Q5AWS6; C8VCV6;	Eukaryota; Fungi; Dikarya; Ascomycota; Pezizomycotina; Eurotiomycetes; Eurotiomycetidae; Eurotiales; Aspergillaceae; Aspergillus; Aspergillus subgen Nidulantes	cdc48	Cell division control protein 48	M139) (Aspergillus nidulans).	ani:AN7254.2,		(GO:0005829)C:cytosol,(GO:0005634)C:nucleus,(GO:0034098)C:VCP-NPL4-UFD1 AAA ATPase complex,	(GO:0097352)P:autophagosome maturation,(GO:0036503)P:ERAD pathway,(GO:0051228)P:mitotic spindle disassembly,(GO:0030970)P:retrograde protein transport, ER to cytosol,	(GO:0005524)F:ATP binding,(GO:0016887)F:ATP hydrolysis activity,(GO:0031593)F:polyubiquitin modification-dependent protein binding,
FUN_000269-T1	sp|A1DMA5|CBHA_NEOFI	76.327	452	105	2	1	452	1	450	0	734	CBHA_NEOFI	A1DMA5;	Eukaryota; Fungi; Dikarya; Ascomycota; Pezizomycotina; Eurotiomycetes; Eurotiomycetidae; Eurotiales; Aspergillaceae; Aspergillus; Aspergillus subgen Fumigati	cbhA	Probable 1,4-beta-D-glucan cellobiohydrolase A	/ JCM 1740 / NRRL 181 / WB 181) (Aspergillus fischerianus).	nfi:NFIA_052720,	4584338; -.	(GO:0005576)C:extracellular region,	(GO:0030245)P:cellulose catabolic process,	(GO:0016162)F:cellulose 1,4-beta-cellobiosidase activity,		nfi00500:Starch and sucrose metabolism; nfi01100:Metabolic pathways	nfi00500;nfi01100	Metabolic pathways;Starch and sucrose metabolism
FUN_000270-T1	sp|A1CE98|JIP5_ASPCL	78.453	362	72	3	1	359	1	359	0	576	JIP5_ASPCL	A1CE98;	Eukaryota; Fungi; Dikarya; Ascomycota; Pezizomycotina; Eurotiomycetes; Eurotiomycetidae; Eurotiales; Aspergillaceae; Aspergillus; Aspergillus subgen Fumigati	jip5	WD repeat-containing protein jip5	NRRL 1 / QM 1276 / 107).	act:ACLA_088880,	4705378; -.	(GO:0031080)C:nuclear pore outer ring,(GO:0005730)C:nucleolus,
FUN_000273-T1	sp|Q4WKX2|FGND_ASPFU	27.395	522	272	17	34	503	28	494	1.51e-38	144	FGND_ASPFU	Q4WKX2;	Eukaryota; Fungi; Dikarya; Ascomycota; Pezizomycotina; Eurotiomycetes; Eurotiomycetidae; Eurotiales; Aspergillaceae; Aspergillus; Aspergillus subgen Fumigati	AFUA_1G00980	FAD-linked oxidoreductase AFUA_1G00980	Af293) (Neosartorya fumigata).	afm:AFUA_1G00980,	3507516; -.		(GO:1901576)P:organic substance biosynthetic process,	(GO:0071949)F:FAD binding,(GO:0016491)F:oxidoreductase activity,
FUN_000275-T1	sp|Q4WN99|DPH2_ASPFU	73.776	572	135	5	1	564	1	565	0	831	DPH2_ASPFU	Q4WN99;	Eukaryota; Fungi; Dikarya; Ascomycota; Pezizomycotina; Eurotiomycetes; Eurotiomycetidae; Eurotiales; Aspergillaceae; Aspergillus; Aspergillus subgen Fumigati	dph2	2-(3-amino-3-carboxypropyl)histidine synthase subunit 2	Af293) (Neosartorya fumigata).	afm:AFUA_6G07100,	3508816; -.	(GO:0005737)C:cytoplasm,(GO:0032991)C:protein-containing complex,	(GO:0017183)P:protein histidyl modification to diphthamide,	(GO:0090560)F:2-(3-amino-3-carboxypropyl)histidine synthase activity,(GO:0051539)F:4 iron, 4 sulfur cluster binding,(GO:0046872)F:metal ion binding,	Protein modification; peptidyl-diphthamide biosynthesis.
FUN_000278-T1	sp|P17624|NUDC_EMENI	76.02	196	45	1	6	199	3	198	2.03e-110	311	NUDC_EMENI	P17624; C8VF54; Q5B2P9;	Eukaryota; Fungi; Dikarya; Ascomycota; Pezizomycotina; Eurotiomycetes; Eurotiomycetidae; Eurotiales; Aspergillaceae; Aspergillus; Aspergillus subgen Nidulantes	nudC	Nuclear movement protein nudC	M139) (Aspergillus nidulans).	ani:AN5181.2,	2871469; -.	(GO:0005737)C:cytoplasm,(GO:0005874)C:microtubule,	(GO:0007049)P:cell cycle,(GO:0051301)P:cell division,(GO:0031505)P:fungal-type cell wall organization,(GO:0000741)P:karyogamy,(GO:0030473)P:nuclear migration along microtubule,(GO:0006457)P:protein folding,	(GO:0051082)F:unfolded protein binding,
FUN_000289-T1	sp|Q5BD67|CYSKL_EMENI	31.909	351	200	10	4	317	61	409	7.86e-42	147	CYSKL_EMENI	Q5BD67; C8VMP5;	Eukaryota; Fungi; Dikarya; Ascomycota; Pezizomycotina; Eurotiomycetes; Eurotiomycetidae; Eurotiales; Aspergillaceae; Aspergillus; Aspergillus subgen Nidulantes	cysF	Cysteine synthase 2	M139) (Aspergillus nidulans).	ani:AN1513.2,	2874711; -.	(GO:0005737)C:cytoplasm,(GO:0005741)C:mitochondrial outer membrane,	(GO:0006535)P:cysteine biosynthetic process from serine,	(GO:0004124)F:cysteine synthase activity,
FUN_000290-T1	sp|B0XZU9|SPHI_ASPFC	40.181	331	182	7	3	322	5	330	2.55e-78	239	SPHI_ASPFC
FUN_000295-T1	sp|Q4WR83|SIDI_ASPFU	23.377	539	331	17	106	615	85	570	3.15e-20	92	SIDI_ASPFU
FUN_000297-T1	sp|A0A1U8QKX8|ATRB_EMENI	38.434	281	156	8	355	625	779	1052	3.24e-43	169	ATRB_EMENI	A0A1U8QKX8; C8VEK3; Q5AT91;	Eukaryota; Fungi; Dikarya; Ascomycota; Pezizomycotina; Eurotiomycetes; Eurotiomycetidae; Eurotiales; Aspergillaceae; Aspergillus; Aspergillus subgen Nidulantes	atrB	ABC multidrug transporter atrB	M139) (Aspergillus nidulans).	ani:AN8489.2,	2868604; -.	(GO:0005886)C:plasma membrane,		(GO:0140359)F:ABC-type transporter activity,(GO:0005524)F:ATP binding,(GO:0016887)F:ATP hydrolysis activity,
FUN_000297-T1	sp|A0A1U8QKX8|ATRB_EMENI	27.744	328	213	8	384	700	115	429	2.52e-28	120	ATRB_EMENI	A0A1U8QKX8; C8VEK3; Q5AT91;	Eukaryota; Fungi; Dikarya; Ascomycota; Pezizomycotina; Eurotiomycetes; Eurotiomycetidae; Eurotiales; Aspergillaceae; Aspergillus; Aspergillus subgen Nidulantes	atrB	ABC multidrug transporter atrB	M139) (Aspergillus nidulans).	ani:AN8489.2,	2868604; -.	(GO:0005886)C:plasma membrane,		(GO:0140359)F:ABC-type transporter activity,(GO:0005524)F:ATP binding,(GO:0016887)F:ATP hydrolysis activity,
FUN_000299-T1	sp|Q5BE22|PRP46_EMENI	30	170	111	5	280	448	218	380	8.96e-17	80.1	PRP46_EMENI
FUN_000300-T1	sp|Q4WN75|KMO_ASPFU	74.162	507	127	2	5	510	8	511	0	806	KMO_ASPFU	Q4WN75;	Eukaryota; Fungi; Dikarya; Ascomycota; Pezizomycotina; Eurotiomycetes; Eurotiomycetidae; Eurotiales; Aspergillaceae; Aspergillus; Aspergillus subgen Fumigati	bna4	Kynurenine 3-monooxygenase	Af293) (Neosartorya fumigata).	afm:AFUA_6G07340,	3508717; -.	(GO:0005741)C:mitochondrial outer membrane,	(GO:0034354)P:'de novo' NAD biosynthetic process from tryptophan,(GO:0043420)P:anthranilate metabolic process,(GO:0070189)P:kynurenine metabolic process,(GO:0019805)P:quinolinate biosynthetic process,(GO:0006569)P:tryptophan catabolic process,	(GO:0071949)F:FAD binding,(GO:0004502)F:kynurenine 3-monooxygenase activity,	Cofactor biosynthesis; NAD(+) biosynthesis; quinolinate from L-kynurenine: step 1/3.	afm01240:Biosynthesis of cofactors; afm00380:Tryptophan metabolism; afm01100:Metabolic pathways	afm00380;afm01100;afm01240	Biosynthesis of cofactors;Metabolic pathways;Tryptophan metabolism
FUN_000302-T1	sp|B0XZV4|SPHD_ASPFC	28.169	497	320	14	35	506	47	531	1.84e-41	154	SPHD_ASPFC
FUN_000310-T1	sp|Q4X017|ERG26_ASPFU	30.46	174	80	6	8	148	13	178	2.21e-13	64.3	ERG26_ASPFU	Q4X017;	Eukaryota; Fungi; Dikarya; Ascomycota; Pezizomycotina; Eurotiomycetes; Eurotiomycetidae; Eurotiales; Aspergillaceae; Aspergillus; Aspergillus subgen Fumigati	erg26	Sterol-4-alpha-carboxylate 3-dehydrogenase erg26, decarboxylating	Af293) (Neosartorya fumigata).	afm:AFUA_2G15030,	3512963; -.	(GO:0005783)C:endoplasmic reticulum,(GO:0005789)C:endoplasmic reticulum membrane,	(GO:0006696)P:ergosterol biosynthetic process,	(GO:0003854)F:3-beta-hydroxy-delta5-steroid dehydrogenase activity,(GO:0000252)F:C-3 sterol dehydrogenase (C-4 sterol decarboxylase) activity,	Steroid metabolism; ergosterol biosynthesis.	afm00100:Steroid biosynthesis; afm01100:Metabolic pathways; afm01110:Biosynthesis of secondary metabolites	afm00100;afm01100;afm01110	Biosynthesis of secondary metabolites;Metabolic pathways;Steroid biosynthesis
FUN_000314-T1	sp|S3DB74|GLOI_GLAL2	30.57	386	216	14	5	360	3	366	3.05e-35	130	GLOI_GLAL2	S3DB74;	Eukaryota; Fungi; Dikarya; Ascomycota; Pezizomycotina; Leotiomycetes; Helotiales; Helotiaceae; Glarea	GLHtyC	3-isopropylmalate dehydrogenase gloI	Glarea lozoyensis (strain ATCC 20868 / MF5171).	glz:GLAREA_10038,	19469085; -.	(GO:0005829)C:cytosol,	(GO:0008652)P:amino acid biosynthetic process,(GO:0009098)P:leucine biosynthetic process,	(GO:0003862)F:3-isopropylmalate dehydrogenase activity,(GO:0000287)F:magnesium ion binding,(GO:0051287)F:NAD binding,	Mycotoxin biosynthesis.	glz01210:2-Oxocarboxylic acid metabolism; glz01230:Biosynthesis of amino acids; glz00290:Valine, leucine and isoleucine biosynthesis; glz01100:Metabolic pathways; glz00660:C5-Branched dibasic acid metabolism; glz01110:Biosynthesis of secondary metabolites	glz00290;glz00660;glz01100;glz01110;glz01210;glz01230	2-Oxocarboxylic acid metabolism;Biosynthesis of amino acids;Biosynthesis of secondary metabolites;C5-Branched dibasic acid metabolism;Metabolic pathways;Valine, leucine and isoleucine biosynthesis
FUN_000323-T1	sp|P22360|KPYK_EMENI	89.905	525	53	0	1	525	1	525	0	998	KPYK_EMENI	P22360; C8VF86; Q5B2M0;	Eukaryota; Fungi; Dikarya; Ascomycota; Pezizomycotina; Eurotiomycetes; Eurotiomycetidae; Eurotiales; Aspergillaceae; Aspergillus; Aspergillus subgen Nidulantes	pkiA	Pyruvate kinase	M139) (Aspergillus nidulans).	ani:AN5210.2,	2871501; -.	(GO:0005737)C:cytoplasm,	(GO:0032869)P:cellular response to insulin stimulus,(GO:0006096)P:glycolytic process,(GO:0016310)P:phosphorylation,	(GO:0005524)F:ATP binding,(GO:0016301)F:kinase activity,(GO:0000287)F:magnesium ion binding,(GO:0030955)F:potassium ion binding,(GO:0004743)F:pyruvate kinase activity,	Carbohydrate degradation; glycolysis; pyruvate from D-glyceraldehyde 3-phosphate: step 5/5.
FUN_000324-T1	sp|A0A067Z9B6|FMAD_ASPFU	36.34	388	220	12	66	437	23	399	4.07e-63	206	FMAD_ASPFU	A0A067Z9B6; Q4WAY5; Q4WAY6;	Eukaryota; Fungi; Dikarya; Ascomycota; Pezizomycotina; Eurotiomycetes; Eurotiomycetidae; Eurotiales; Aspergillaceae; Aspergillus; Aspergillus subgen Fumigati	fmaD	O-methyltransferase af390-400	Af293) (Neosartorya fumigata).	afm:AFUA_8G00390,afm:AFUA_8G00400,	3504500; -.3504501; -.		(GO:0018130)P:heterocycle biosynthetic process,(GO:0032259)P:methylation,(GO:1901362)P:organic cyclic compound biosynthetic process,(GO:0044550)P:secondary metabolite biosynthetic process,(GO:0016114)P:terpenoid biosynthetic process,	(GO:0008171)F:O-methyltransferase activity,	Secondary metabolite biosynthesis; terpenoid biosynthesis.	afm00998:Biosynthesis of various antibiotics; afm01100:Metabolic pathways; afm01110:Biosynthesis of secondary metabolites; afm00998:Biosynthesis of various antibiotics; afm01100:Metabolic pathways; afm01110:Biosynthesis of secondary metabolites	afm00998;afm01100;afm01110	Biosynthesis of secondary metabolites;Biosynthesis of various antibiotics;Metabolic pathways
FUN_000329-T1	sp|A1DME8|EGLB_NEOFI	81.643	207	38	0	6	212	122	328	4.63e-129	364	EGLB_NEOFI	A1DME8;	Eukaryota; Fungi; Dikarya; Ascomycota; Pezizomycotina; Eurotiomycetes; Eurotiomycetidae; Eurotiales; Aspergillaceae; Aspergillus; Aspergillus subgen Fumigati	eglB	Probable endo-beta-1,4-glucanase B	/ JCM 1740 / NRRL 181 / WB 181) (Aspergillus fischerianus).	nfi:NFIA_053150,	4584381; -.	(GO:0005576)C:extracellular region,	(GO:0030245)P:cellulose catabolic process,	(GO:0008810)F:cellulase activity,		nfi00500:Starch and sucrose metabolism; nfi01100:Metabolic pathways	nfi00500;nfi01100	Metabolic pathways;Starch and sucrose metabolism
FUN_000330-T1	sp|A1DME8|EGLB_NEOFI	65.657	99	34	0	26	124	22	120	1.44e-45	147	EGLB_NEOFI	A1DME8;	Eukaryota; Fungi; Dikarya; Ascomycota; Pezizomycotina; Eurotiomycetes; Eurotiomycetidae; Eurotiales; Aspergillaceae; Aspergillus; Aspergillus subgen Fumigati	eglB	Probable endo-beta-1,4-glucanase B	/ JCM 1740 / NRRL 181 / WB 181) (Aspergillus fischerianus).	nfi:NFIA_053150,	4584381; -.	(GO:0005576)C:extracellular region,	(GO:0030245)P:cellulose catabolic process,	(GO:0008810)F:cellulase activity,		nfi00500:Starch and sucrose metabolism; nfi01100:Metabolic pathways	nfi00500;nfi01100	Metabolic pathways;Starch and sucrose metabolism
FUN_000333-T1	sp|Q5B9L6|FEN1_EMENI	30.769	247	141	7	765	1002	101	326	7.48e-24	102	FEN1_EMENI	Q5B9L6; C8VJN9;	Eukaryota; Fungi; Dikarya; Ascomycota; Pezizomycotina; Eurotiomycetes; Eurotiomycetidae; Eurotiales; Aspergillaceae; Aspergillus; Aspergillus subgen Nidulantes	fen1	Flap endonuclease 1	M139) (Aspergillus nidulans).	ani:AN2764.2,	2874366; -.	(GO:0005737)C:cytoplasm,(GO:0005739)C:mitochondrion,(GO:0005730)C:nucleolus,(GO:0005654)C:nucleoplasm,(GO:0005634)C:nucleus,	(GO:0006284)P:base-excision repair,(GO:0043137)P:DNA replication, removal of RNA primer,	(GO:0008409)F:5'-3' exonuclease activity,(GO:0017108)F:5'-flap endonuclease activity,(GO:0003677)F:DNA binding,(GO:0000287)F:magnesium ion binding,(GO:0030145)F:manganese ion binding,(GO:0004523)F:RNA-DNA hybrid ribonuclease activity,
FUN_000337-T1	sp|Q4WS70|MDRA_ASPFU	31.933	476	316	6	30	501	41	512	9.96e-82	263	MDRA_ASPFU	Q4WS70;	Eukaryota; Fungi; Dikarya; Ascomycota; Pezizomycotina; Eurotiomycetes; Eurotiomycetidae; Eurotiales; Aspergillaceae; Aspergillus; Aspergillus subgen Fumigati	mdrA	Major facilitator superfamily multidrug transporter mdrA	Af293) (Neosartorya fumigata).	afm:AFUA_1G13800,	3510614; -.	(GO:0005886)C:plasma membrane,	(GO:0055085)P:transmembrane transport,(GO:1990961)P:xenobiotic detoxification by transmembrane export across the plasma membrane,	(GO:0015385)F:sodium:proton antiporter activity,(GO:0022857)F:transmembrane transporter activity,
FUN_000338-T1	sp|B0XWK6|HASF_ASPFC	24.106	643	377	22	17	575	15	630	1.7e-38	150	HASF_ASPFC
FUN_000339-T1	sp|Q2UEH7|ATRR_ASPOR	34.429	700	380	12	5	644	96	776	1.47e-112	363	ATRR_ASPOR	Q2UEH7;	Eukaryota; Fungi; Dikarya; Ascomycota; Pezizomycotina; Eurotiomycetes; Eurotiomycetidae; Eurotiales; Aspergillaceae; Aspergillus; Aspergillus subgen Circumdati	atrR	ABC-transporter-regulating transcription factor	Aspergillus oryzae (strain ATCC 42149 / RIB 40) (Yellow koji mold).	aor:AO090026000614,	5994068; -.	(GO:0016020)C:membrane,(GO:0005634)C:nucleus,	(GO:0006351)P:DNA-templated transcription,	(GO:0003677)F:DNA binding,(GO:0000981)F:DNA-binding transcription factor activity, RNA polymerase II-specific,(GO:0008270)F:zinc ion binding,
FUN_000346-T1	sp|Q5B2K4|ACPA_EMENI	80.303	264	47	1	39	302	38	296	1.33e-139	394	ACPA_EMENI	Q5B2K4; C8VFA3;	Eukaryota; Fungi; Dikarya; Ascomycota; Pezizomycotina; Eurotiomycetes; Eurotiomycetidae; Eurotiales; Aspergillaceae; Aspergillus; Aspergillus subgen Nidulantes	AN5226.2	Acetate permease A	M139) (Aspergillus nidulans).	ani:AN5226.2,	2871510; -.	(GO:0005886)C:plasma membrane,(GO:0005774)C:vacuolar membrane,	(GO:0006068)P:ethanol catabolic process,(GO:0006811)P:monoatomic ion transport,(GO:0071705)P:nitrogen compound transport,(GO:0006847)P:plasma membrane acetate transport,	(GO:0015123)F:acetate transmembrane transporter activity,
FUN_000347-T1	sp|Q4WZ70|EASA_ASPFU	54.144	362	161	4	3	361	9	368	3.4e-135	388	EASA_ASPFU	Q4WZ70;	Eukaryota; Fungi; Dikarya; Ascomycota; Pezizomycotina; Eurotiomycetes; Eurotiomycetidae; Eurotiales; Aspergillaceae; Aspergillus; Aspergillus subgen Fumigati	fgaOx3	Chanoclavine-I aldehyde reductase easA	Af293) (Neosartorya fumigata).	afm:AFUA_2G17960,	3512708; -.	(GO:0005829)C:cytosol,	(GO:0035837)P:ergot alkaloid biosynthetic process,(GO:1900809)P:fumigaclavine C biosynthetic process,	(GO:0010181)F:FMN binding,(GO:0003959)F:NADPH dehydrogenase activity,(GO:0016646)F:oxidoreductase activity, acting on the CH-NH group of donors, NAD or NADP as acceptor,	Alkaloid biosynthesis; ergot alkaloid biosynthesis.	afm00901:Indole alkaloid biosynthesis; afm01100:Metabolic pathways; afm01110:Biosynthesis of secondary metabolites	afm00901;afm01100;afm01110	Biosynthesis of secondary metabolites;Indole alkaloid biosynthesis;Metabolic pathways
FUN_000350-T1	sp|Q5BDU4|HIR1_EMENI	31.351	185	115	5	17	193	41	221	5.92e-23	102	HIR1_EMENI	Q5BDU4; C8VSF2;	Eukaryota; Fungi; Dikarya; Ascomycota; Pezizomycotina; Eurotiomycetes; Eurotiomycetidae; Eurotiales; Aspergillaceae; Aspergillus; Aspergillus subgen Nidulantes	hir1	Protein hir1	M139) (Aspergillus nidulans).	ani:AN1286.2,		(GO:0000417)C:HIR complex,(GO:0005634)C:nucleus,	(GO:0006338)P:chromatin remodeling,(GO:0006351)P:DNA-templated transcription,(GO:0006355)P:regulation of DNA-templated transcription,	(GO:0031491)F:nucleosome binding,
FUN_000351-T1	sp|Q4WLM9|TPS1A_ASPFU	35.892	443	260	7	183	617	40	466	1.2e-89	292	TPS1A_ASPFU
FUN_000352-T1	sp|Q5ATG7|APDF_EMENI	50	224	112	0	5	228	185	408	1.87e-69	218	APDF_EMENI	Q5ATG7; C8VEB4;	Eukaryota; Fungi; Dikarya; Ascomycota; Pezizomycotina; Eurotiomycetes; Eurotiomycetidae; Eurotiales; Aspergillaceae; Aspergillus; Aspergillus subgen Nidulantes	apdF	Aspyridones efflux protein apdF	M139) (Aspergillus nidulans).	ani:AN8413.2,	2868864; -.	(GO:0005886)C:plasma membrane,		(GO:0022857)F:transmembrane transporter activity,
FUN_000354-T1	sp|A1CFY8|XYL2_ASPCL	31.161	353	206	13	2	342	3	330	1.52e-31	120	XYL2_ASPCL
FUN_000356-T1	sp|Q4WHW1|PNG1_ASPFU	72.648	457	110	5	1	444	1	455	0	642	PNG1_ASPFU
FUN_000362-T1	sp|B0XUR7|PPZA_ASPFC	87.945	506	50	5	1	504	1	497	0	855	PPZA_ASPFC
FUN_000363-T1	sp|Q9P959|AOX_EMENI	72.103	233	62	2	8	239	96	326	1.24e-121	348	AOX_EMENI	Q9P959; C8VLX8; Q5BBI1; Q8J1Z3;	Eukaryota; Fungi; Dikarya; Ascomycota; Pezizomycotina; Eurotiomycetes; Eurotiomycetidae; Eurotiales; Aspergillaceae; Aspergillus; Aspergillus subgen Nidulantes	alxA	Alternative oxidase, mitochondrial	M139) (Aspergillus nidulans).	ani:AN2099.2,	2874947; -.	(GO:0005743)C:mitochondrial inner membrane,(GO:0005739)C:mitochondrion,(GO:0070469)C:respirasome,	(GO:0010230)P:alternative respiration,	(GO:0009916)F:alternative oxidase activity,(GO:0046872)F:metal ion binding,
FUN_000366-T1	sp|Q4WC50|MFSA_ASPFU	33.777	376	227	7	65	430	133	496	6.09e-59	199	MFSA_ASPFU	Q4WC50;	Eukaryota; Fungi; Dikarya; Ascomycota; Pezizomycotina; Eurotiomycetes; Eurotiomycetidae; Eurotiales; Aspergillaceae; Aspergillus; Aspergillus subgen Fumigati	AFUA_8G05710	Major facilitator superfamily transporter mfsA	Af293) (Neosartorya fumigata).	afm:AFUA_8G05710,	3504696; -.	(GO:0016020)C:membrane,	(GO:0015793)P:glycerol transmembrane transport,	(GO:0005351)F:carbohydrate:proton symporter activity,
FUN_000368-T1	sp|Q9P8I0|PUT2_EMENI	54.594	566	248	6	18	578	9	570	0	621	PUT2_EMENI
FUN_000373-T1	sp|Q00771|KCC1A_EMENI	30.333	300	170	13	765	1045	1	280	7.42e-26	108	KCC1A_EMENI	Q00771; C8VNX3; Q5BAL8;	Eukaryota; Fungi; Dikarya; Ascomycota; Pezizomycotina; Eurotiomycetes; Eurotiomycetidae; Eurotiales; Aspergillaceae; Aspergillus; Aspergillus subgen Nidulantes	cmkA	Calcium/calmodulin-dependent protein kinase cmkA	M139) (Aspergillus nidulans).	ani:AN2412.2,	2874845; -.	(GO:0005829)C:cytosol,	(GO:0051301)P:cell division,(GO:0034599)P:cellular response to oxidative stress,(GO:0000086)P:G2/M transition of mitotic cell cycle,(GO:0006468)P:protein phosphorylation,	(GO:0005524)F:ATP binding,(GO:0005516)F:calmodulin binding,(GO:0004683)F:calmodulin-dependent protein kinase activity,(GO:0106310)F:protein serine kinase activity,
FUN_000374-T1	sp|C8V4D4|GRRA_EMENI	22.297	444	295	16	171	584	57	480	3.75e-21	95.5	GRRA_EMENI	C8V4D4; Q15I80; Q5B5I0;	Eukaryota; Fungi; Dikarya; Ascomycota; Pezizomycotina; Eurotiomycetes; Eurotiomycetidae; Eurotiales; Aspergillaceae; Aspergillus; Aspergillus subgen Nidulantes	grrA	SCF E3 ubiquitin ligase complex F-box protein grrA	M139) (Aspergillus nidulans).			(GO:0005737)C:cytoplasm,(GO:0019005)C:SCF ubiquitin ligase complex,	(GO:0030437)P:ascospore formation,
FUN_000378-T1	sp|Q4WJA1|MCA1A_ASPFU	80.952	420	58	6	28	433	2	413	0	653	MCA1A_ASPFU	Q4WJA1; A1XPK9;	Eukaryota; Fungi; Dikarya; Ascomycota; Pezizomycotina; Eurotiomycetes; Eurotiomycetidae; Eurotiales; Aspergillaceae; Aspergillus; Aspergillus subgen Fumigati	casA	Metacaspase-1A	Af293) (Neosartorya fumigata).	afm:AFUA_1G06700,	3507678; -.	(GO:0005737)C:cytoplasm,	(GO:0006915)P:apoptotic process,(GO:0006508)P:proteolysis,	(GO:0004197)F:cysteine-type endopeptidase activity,
FUN_000379-T1	sp|Q4WS70|MDRA_ASPFU	27.601	471	322	8	153	616	58	516	8.02e-56	196	MDRA_ASPFU	Q4WS70;	Eukaryota; Fungi; Dikarya; Ascomycota; Pezizomycotina; Eurotiomycetes; Eurotiomycetidae; Eurotiales; Aspergillaceae; Aspergillus; Aspergillus subgen Fumigati	mdrA	Major facilitator superfamily multidrug transporter mdrA	Af293) (Neosartorya fumigata).	afm:AFUA_1G13800,	3510614; -.	(GO:0005886)C:plasma membrane,	(GO:0055085)P:transmembrane transport,(GO:1990961)P:xenobiotic detoxification by transmembrane export across the plasma membrane,	(GO:0015385)F:sodium:proton antiporter activity,(GO:0022857)F:transmembrane transporter activity,
FUN_000382-T1	sp|Q5BGA7|XYL1_EMENI	29.966	297	163	4	9	264	5	297	1.7e-39	137	XYL1_EMENI
FUN_000385-T1	sp|Q5AT14|PRCA_EMENI	50.498	301	136	3	1	288	1	301	9.2e-105	305	PRCA_EMENI
FUN_000388-T1	sp|Q4WI71|EFG1P_ASPFU	45	360	125	11	1	333	5	318	2.76e-78	239	EFG1P_ASPFU	Q4WI71;	Eukaryota; Fungi; Dikarya; Ascomycota; Pezizomycotina; Eurotiomycetes; Eurotiomycetidae; Eurotiales; Aspergillaceae; Aspergillus; Aspergillus subgen Fumigati	efg1	rRNA-processing protein efg1	Af293) (Neosartorya fumigata).	afm:AFUA_2G02870,	3506999; -.	(GO:0005730)C:nucleolus,(GO:0030688)C:preribosome, small subunit precursor,	(GO:0000462)P:maturation of SSU-rRNA from tricistronic rRNA transcript (SSU-rRNA, 5.8S rRNA, LSU-rRNA),
FUN_000396-T1	sp|A1D415|RGXC_NEOFI	70.766	431	112	2	1	425	1	423	0	649	RGXC_NEOFI
FUN_000412-T1	sp|Q5B5P1|RGLC_EMENI	38.967	213	101	6	6	216	778	963	2.8e-37	140	RGLC_EMENI
FUN_000414-T1	sp|C8VTR6|Y0074_EMENI	25.447	503	334	17	82	569	71	547	8.54e-30	120	Y0074_EMENI
FUN_000415-T1	sp|C8V4D4|GRRA_EMENI	74.188	585	147	3	1	584	1	582	0	827	GRRA_EMENI	C8V4D4; Q15I80; Q5B5I0;	Eukaryota; Fungi; Dikarya; Ascomycota; Pezizomycotina; Eurotiomycetes; Eurotiomycetidae; Eurotiales; Aspergillaceae; Aspergillus; Aspergillus subgen Nidulantes	grrA	SCF E3 ubiquitin ligase complex F-box protein grrA	M139) (Aspergillus nidulans).			(GO:0005737)C:cytoplasm,(GO:0019005)C:SCF ubiquitin ligase complex,	(GO:0030437)P:ascospore formation,
FUN_000416-T1	sp|C8V4D5|PFF1_EMENI	61.68	976	339	9	7	979	9	952	0	1200	PFF1_EMENI	C8V4D5; Q15I80; Q5B5I0;	Eukaryota; Fungi; Dikarya; Ascomycota; Pezizomycotina; Eurotiomycetes; Eurotiomycetidae; Eurotiales; Aspergillaceae; Aspergillus; Aspergillus subgen Nidulantes	AN10522	Vacuolar membrane protease	M139) (Aspergillus nidulans).	ani:AN4200.2,		(GO:0005774)C:vacuolar membrane,	(GO:0006508)P:proteolysis,	(GO:0046872)F:metal ion binding,(GO:0008235)F:metalloexopeptidase activity,
FUN_000426-T1	sp|C8VJW1|HXNP_EMENI	29.899	495	331	7	4	487	6	495	2.96e-65	216	HXNP_EMENI	C8VJW1;	Eukaryota; Fungi; Dikarya; Ascomycota; Pezizomycotina; Eurotiomycetes; Eurotiomycetidae; Eurotiales; Aspergillaceae; Aspergillus; Aspergillus subgen Nidulantes	hxnP	Major facilitator-type transporter hxnP	M139) (Aspergillus nidulans).			(GO:0005886)C:plasma membrane,		(GO:0022857)F:transmembrane transporter activity,
FUN_000427-T1	sp|Q4WI89|ATRR_ASPFU	23.51	302	213	6	51	350	306	591	1.32e-13	70.9	ATRR_ASPFU	Q4WI89;	Eukaryota; Fungi; Dikarya; Ascomycota; Pezizomycotina; Eurotiomycetes; Eurotiomycetidae; Eurotiales; Aspergillaceae; Aspergillus; Aspergillus subgen Fumigati	atrR	ABC-transporter-regulating transcription factor	Af293) (Neosartorya fumigata).	afm:AFUA_2G02690,	3506650; -.	(GO:0016020)C:membrane,(GO:0005634)C:nucleus,	(GO:0006351)P:DNA-templated transcription,	(GO:0003677)F:DNA binding,(GO:0000981)F:DNA-binding transcription factor activity, RNA polymerase II-specific,(GO:0008270)F:zinc ion binding,
FUN_000429-T1	sp|B0XPE7|BTAF1_ASPFC	80.81	1902	344	10	11	1907	5	1890	0	3171	BTAF1_ASPFC	B0XPE7;	Eukaryota; Fungi; Dikarya; Ascomycota; Pezizomycotina; Eurotiomycetes; Eurotiomycetidae; Eurotiales; Aspergillaceae; Aspergillus; Aspergillus subgen Fumigati	mot1	TATA-binding protein-associated factor mot1	fumigata).			(GO:0000228)C:nuclear chromosome,(GO:0005667)C:transcription regulator complex,	(GO:0045892)P:negative regulation of DNA-templated transcription,(GO:0042790)P:nucleolar large rRNA transcription by RNA polymerase I,(GO:0045898)P:regulation of RNA polymerase II transcription preinitiation complex assembly,(GO:0006364)P:rRNA processing,	(GO:0005524)F:ATP binding,(GO:0016887)F:ATP hydrolysis activity,(GO:0140658)F:ATP-dependent chromatin remodeler activity,(GO:0003677)F:DNA binding,(GO:0004386)F:helicase activity,(GO:0017025)F:TBP-class protein binding,
FUN_000432-T1	sp|Q4WJJ0|MKK2_ASPFU	79.592	490	86	5	17	494	16	503	0	770	MKK2_ASPFU	Q4WJJ0;	Eukaryota; Fungi; Dikarya; Ascomycota; Pezizomycotina; Eurotiomycetes; Eurotiomycetidae; Eurotiales; Aspergillaceae; Aspergillus; Aspergillus subgen Fumigati	mkk2	Mitogen-activated protein kinase kinae mkk2	Af293) (Neosartorya fumigata).	afm:AFUA_1G05800,	3507589; -.	(GO:0005737)C:cytoplasm,(GO:0000935)C:division septum,	(GO:0070370)P:cellular heat acclimation,(GO:0071469)P:cellular response to alkaline pH,(GO:0034605)P:cellular response to heat,(GO:0030448)P:hyphal growth,(GO:0050850)P:positive regulation of calcium-mediated signaling,(GO:0006468)P:protein phosphorylation,(GO:0010810)P:regulation of cell-substrate adhesion,(GO:0048021)P:regulation of melanin biosynthetic process,	(GO:0005524)F:ATP binding,(GO:0004708)F:MAP kinase kinase activity,(GO:0106310)F:protein serine kinase activity,		afm04011:MAPK signaling pathway - yeast; afm04139:Mitophagy - yeast	afm04011;afm04139	MAPK signaling pathway - yeast;Mitophagy - yeast
FUN_000436-T1	sp|Q4WHP3|STE20_ASPFU	27.572	243	134	12	82	315	571	780	6.4e-16	79.7	STE20_ASPFU
FUN_000437-T1	sp|Q4WJH6|MED10_ASPFU	82.581	155	24	2	1	154	1	153	4.77e-90	257	MED10_ASPFU	Q4WJH6;	Eukaryota; Fungi; Dikarya; Ascomycota; Pezizomycotina; Eurotiomycetes; Eurotiomycetidae; Eurotiales; Aspergillaceae; Aspergillus; Aspergillus subgen Fumigati	nut2	Mediator of RNA polymerase II transcription subunit 10	Af293) (Neosartorya fumigata).	afm:AFUA_1G05940,	3507603; -.	(GO:0016592)C:mediator complex,	(GO:0045944)P:positive regulation of transcription by RNA polymerase II,	(GO:0003712)F:transcription coregulator activity,
FUN_000439-T1	sp|Q4X099|ILVC_ASPFU	32.252	524	326	9	89	600	58	564	6.5e-78	257	ILVC_ASPFU	Q4X099;	Eukaryota; Fungi; Dikarya; Ascomycota; Pezizomycotina; Eurotiomycetes; Eurotiomycetidae; Eurotiales; Aspergillaceae; Aspergillus; Aspergillus subgen Fumigati	ilv3A	Dihydroxy-acid dehydratase ilvC, mitochondrial	Af293) (Neosartorya fumigata).	afm:AFUA_2G14210,	3512998; -.	(GO:0005739)C:mitochondrion,	(GO:0008652)P:amino acid biosynthetic process,(GO:0009082)P:branched-chain amino acid biosynthetic process,(GO:0009097)P:isoleucine biosynthetic process,(GO:0009099)P:valine biosynthetic process,	(GO:0051537)F:2 iron, 2 sulfur cluster binding,(GO:0004160)F:dihydroxy-acid dehydratase activity,(GO:0046872)F:metal ion binding,	Amino-acid biosynthesis; L-isoleucine biosynthesis; L-isoleucine from 2-oxobutanoate: step 3/4.	afm01210:2-Oxocarboxylic acid metabolism; afm01230:Biosynthesis of amino acids; afm00290:Valine, leucine and isoleucine biosynthesis; afm01100:Metabolic pathways; afm01110:Biosynthesis of secondary metabolites; afm00770:Pantothenate and CoA biosynthesis	afm00290;afm00770;afm01100;afm01110;afm01210;afm01230	2-Oxocarboxylic acid metabolism;Biosynthesis of amino acids;Biosynthesis of secondary metabolites;Metabolic pathways;Pantothenate and CoA biosynthesis;Valine, leucine and isoleucine biosynthesis
FUN_000439-T1	sp|Q4X099|ILVC_ASPFU	32.252	524	326	9	89	600	58	564	6.5e-78	257	ILVC_ASPFU	Q4X099;	Eukaryota; Fungi; Dikarya; Ascomycota; Pezizomycotina; Eurotiomycetes; Eurotiomycetidae; Eurotiales; Aspergillaceae; Aspergillus; Aspergillus subgen Fumigati	ilv3A	Dihydroxy-acid dehydratase ilvC, mitochondrial	Af293) (Neosartorya fumigata).	afm:AFUA_2G14210,	3512998; -.	(GO:0005739)C:mitochondrion,	(GO:0008652)P:amino acid biosynthetic process,(GO:0009082)P:branched-chain amino acid biosynthetic process,(GO:0009097)P:isoleucine biosynthetic process,(GO:0009099)P:valine biosynthetic process,	(GO:0051537)F:2 iron, 2 sulfur cluster binding,(GO:0004160)F:dihydroxy-acid dehydratase activity,(GO:0046872)F:metal ion binding,	Amino-acid biosynthesis; L-valine biosynthesis; L-valine from pyruvate: step 3/4.	afm01210:2-Oxocarboxylic acid metabolism; afm01230:Biosynthesis of amino acids; afm00290:Valine, leucine and isoleucine biosynthesis; afm01100:Metabolic pathways; afm01110:Biosynthesis of secondary metabolites; afm00770:Pantothenate and CoA biosynthesis	afm00290;afm00770;afm01100;afm01110;afm01210;afm01230	2-Oxocarboxylic acid metabolism;Biosynthesis of amino acids;Biosynthesis of secondary metabolites;Metabolic pathways;Pantothenate and CoA biosynthesis;Valine, leucine and isoleucine biosynthesis
FUN_000440-T1	sp|Q4WGE2|SIT2_ASPFU	38.983	590	355	4	8	595	17	603	1.69e-144	429	SIT2_ASPFU
FUN_000444-T1	sp|Q5AVW1|TPC1_EMENI	23.659	317	210	10	11	303	9	317	1.45e-16	76.3	TPC1_EMENI
FUN_000452-T1	sp|Q4WS70|MDRA_ASPFU	38.878	499	287	9	36	521	33	526	5.1e-108	333	MDRA_ASPFU	Q4WS70;	Eukaryota; Fungi; Dikarya; Ascomycota; Pezizomycotina; Eurotiomycetes; Eurotiomycetidae; Eurotiales; Aspergillaceae; Aspergillus; Aspergillus subgen Fumigati	mdrA	Major facilitator superfamily multidrug transporter mdrA	Af293) (Neosartorya fumigata).	afm:AFUA_1G13800,	3510614; -.	(GO:0005886)C:plasma membrane,	(GO:0055085)P:transmembrane transport,(GO:1990961)P:xenobiotic detoxification by transmembrane export across the plasma membrane,	(GO:0015385)F:sodium:proton antiporter activity,(GO:0022857)F:transmembrane transporter activity,
FUN_000453-T1	sp|Q5B5E0|SNF7_EMENI	73	200	52	1	1	198	1	200	9.96e-87	254	SNF7_EMENI
FUN_000455-T1	sp|Q4X1A8|YPKA_ASPFU	39.446	578	257	19	301	806	31	587	5.47e-109	347	YPKA_ASPFU
FUN_000458-T1	sp|Q4WER9|LYSMA_ASPFU	46.602	206	94	2	1	190	173	378	6.06e-52	168	LYSMA_ASPFU
FUN_000458-T1	sp|Q4WER9|LYSMA_ASPFU	49.686	159	67	1	45	190	135	293	5.45e-45	150	LYSMA_ASPFU
FUN_000461-T1	sp|Q5AWS6|CDC48_EMENI	40.417	240	139	2	206	444	224	460	3.44e-53	188	CDC48_EMENI	Q5AWS6; C8VCV6;	Eukaryota; Fungi; Dikarya; Ascomycota; Pezizomycotina; Eurotiomycetes; Eurotiomycetidae; Eurotiales; Aspergillaceae; Aspergillus; Aspergillus subgen Nidulantes	cdc48	Cell division control protein 48	M139) (Aspergillus nidulans).	ani:AN7254.2,		(GO:0005829)C:cytosol,(GO:0005634)C:nucleus,(GO:0034098)C:VCP-NPL4-UFD1 AAA ATPase complex,	(GO:0097352)P:autophagosome maturation,(GO:0036503)P:ERAD pathway,(GO:0051228)P:mitotic spindle disassembly,(GO:0030970)P:retrograde protein transport, ER to cytosol,	(GO:0005524)F:ATP binding,(GO:0016887)F:ATP hydrolysis activity,(GO:0031593)F:polyubiquitin modification-dependent protein binding,
FUN_000461-T1	sp|Q5AWS6|CDC48_EMENI	33.956	321	200	4	118	434	414	726	1.28e-51	184	CDC48_EMENI	Q5AWS6; C8VCV6;	Eukaryota; Fungi; Dikarya; Ascomycota; Pezizomycotina; Eurotiomycetes; Eurotiomycetidae; Eurotiales; Aspergillaceae; Aspergillus; Aspergillus subgen Nidulantes	cdc48	Cell division control protein 48	M139) (Aspergillus nidulans).	ani:AN7254.2,		(GO:0005829)C:cytosol,(GO:0005634)C:nucleus,(GO:0034098)C:VCP-NPL4-UFD1 AAA ATPase complex,	(GO:0097352)P:autophagosome maturation,(GO:0036503)P:ERAD pathway,(GO:0051228)P:mitotic spindle disassembly,(GO:0030970)P:retrograde protein transport, ER to cytosol,	(GO:0005524)F:ATP binding,(GO:0016887)F:ATP hydrolysis activity,(GO:0031593)F:polyubiquitin modification-dependent protein binding,
FUN_000463-T1	sp|B0Y567|AFUMC_ASPFC	60.396	303	46	6	1	229	88	390	2.74e-111	322	AFUMC_ASPFC	B0Y567;	Eukaryota; Fungi; Dikarya; Ascomycota; Pezizomycotina; Eurotiomycetes; Eurotiomycetidae; Eurotiales; Aspergillaceae; Aspergillus; Aspergillus subgen Fumigati	afumC	Glycosyltransferase afumC	fumigata).				(GO:0043934)P:sporulation,	(GO:0016757)F:glycosyltransferase activity,	Secondary metabolite biosynthesis.
FUN_000464-T1	sp|B0Y568|AFUMD_ASPFC	91.643	347	29	0	1	347	7	353	0	663	AFUMD_ASPFC	B0Y568;	Eukaryota; Fungi; Dikarya; Ascomycota; Pezizomycotina; Eurotiomycetes; Eurotiomycetidae; Eurotiales; Aspergillaceae; Aspergillus; Aspergillus subgen Fumigati	afumD	Zn(2)-C6 fungal-type transcription factor afumD	fumigata).			(GO:0005634)C:nucleus,		(GO:0003677)F:DNA binding,(GO:0000981)F:DNA-binding transcription factor activity, RNA polymerase II-specific,(GO:0008270)F:zinc ion binding,
FUN_000468-T1	sp|A1D405|RRP3_NEOFI	75.101	494	101	5	1	494	1	472	0	748	RRP3_NEOFI
FUN_000475-T1	sp|Q5B3U7|CSN2_EMENI	22.519	262	192	5	131	386	159	415	5.88e-13	67.8	CSN2_EMENI	Q5B3U7; C8VAN5;	Eukaryota; Fungi; Dikarya; Ascomycota; Pezizomycotina; Eurotiomycetes; Eurotiomycetidae; Eurotiales; Aspergillaceae; Aspergillus; Aspergillus subgen Nidulantes	csnB	COP9 signalosome complex subunit 2	M139) (Aspergillus nidulans).	ani:AN4783.2,		(GO:0008180)C:COP9 signalosome,(GO:0005737)C:cytoplasm,	(GO:0070791)P:cleistothecium development,(GO:0000338)P:protein deneddylation,
FUN_000491-T1	sp|Q9HGV0|RLA1_ASPFU	72.072	111	27	1	1	107	1	111	1.82e-38	122	RLA1_ASPFU
FUN_000494-T1	sp|Q4WJ90|ACON2_ASPFU	86.967	798	101	3	1	796	1	797	0	1429	ACON2_ASPFU	Q4WJ90;	Eukaryota; Fungi; Dikarya; Ascomycota; Pezizomycotina; Eurotiomycetes; Eurotiomycetidae; Eurotiales; Aspergillaceae; Aspergillus; Aspergillus subgen Fumigati	acoB	Putative aconitate hydratase, mitochondrial	Af293) (Neosartorya fumigata).	afm:AFUA_1G06810,	3507689; -.	(GO:0005829)C:cytosol,(GO:0005739)C:mitochondrion,	(GO:0006099)P:tricarboxylic acid cycle,	(GO:0051539)F:4 iron, 4 sulfur cluster binding,(GO:0003994)F:aconitate hydratase activity,(GO:0046872)F:metal ion binding,		afm01210:2-Oxocarboxylic acid metabolism; afm01230:Biosynthesis of amino acids; afm00300:Lysine biosynthesis; afm01100:Metabolic pathways; afm01110:Biosynthesis of secondary metabolites	afm00300;afm01100;afm01110;afm01210;afm01230	2-Oxocarboxylic acid metabolism;Biosynthesis of amino acids;Biosynthesis of secondary metabolites;Lysine biosynthesis;Metabolic pathways
FUN_000495-T1	sp|Q4WJ81|CRZA_ASPFU	62.252	755	217	18	17	729	18	746	0	811	CRZA_ASPFU	Q4WJ81;	Eukaryota; Fungi; Dikarya; Ascomycota; Pezizomycotina; Eurotiomycetes; Eurotiomycetidae; Eurotiales; Aspergillaceae; Aspergillus; Aspergillus subgen Fumigati	AFUA_1G06900	C2H2 finger domain transcription factor crzA	Af293) (Neosartorya fumigata).	afm:AFUA_1G06900,	3507698; -.	(GO:0005737)C:cytoplasm,(GO:0005634)C:nucleus,	(GO:0071277)P:cellular response to calcium ion,(GO:0048315)P:conidium formation,(GO:0045944)P:positive regulation of transcription by RNA polymerase II,(GO:0006355)P:regulation of DNA-templated transcription,(GO:0009847)P:spore germination,(GO:0009826)P:unidimensional cell growth,	(GO:0000981)F:DNA-binding transcription factor activity, RNA polymerase II-specific,(GO:0046872)F:metal ion binding,(GO:0000978)F:RNA polymerase II cis-regulatory region sequence-specific DNA binding,
FUN_000496-T1	sp|Q5B153|GANA_EMENI	69.617	339	102	1	14	352	13	350	8.05e-177	492	GANA_EMENI	Q5B153; C8VFL3; Q1HFS6;	Eukaryota; Fungi; Dikarya; Ascomycota; Pezizomycotina; Eurotiomycetes; Eurotiomycetidae; Eurotiales; Aspergillaceae; Aspergillus; Aspergillus subgen Nidulantes	galA	Arabinogalactan endo-beta-1,4-galactanase A	M139) (Aspergillus nidulans).	ani:AN5727.2,	2872012; -.	(GO:0005576)C:extracellular region,	(GO:0071555)P:cell wall organization,(GO:0045490)P:pectin catabolic process,	(GO:0031218)F:arabinogalactan endo-1,4-beta-galactosidase activity,(GO:0015926)F:glucosidase activity,
FUN_000497-T1	sp|Q4WJJ0|MKK2_ASPFU	30.198	202	95	6	515	714	325	482	1.21e-15	78.6	MKK2_ASPFU	Q4WJJ0;	Eukaryota; Fungi; Dikarya; Ascomycota; Pezizomycotina; Eurotiomycetes; Eurotiomycetidae; Eurotiales; Aspergillaceae; Aspergillus; Aspergillus subgen Fumigati	mkk2	Mitogen-activated protein kinase kinae mkk2	Af293) (Neosartorya fumigata).	afm:AFUA_1G05800,	3507589; -.	(GO:0005737)C:cytoplasm,(GO:0000935)C:division septum,	(GO:0070370)P:cellular heat acclimation,(GO:0071469)P:cellular response to alkaline pH,(GO:0034605)P:cellular response to heat,(GO:0030448)P:hyphal growth,(GO:0050850)P:positive regulation of calcium-mediated signaling,(GO:0006468)P:protein phosphorylation,(GO:0010810)P:regulation of cell-substrate adhesion,(GO:0048021)P:regulation of melanin biosynthetic process,	(GO:0005524)F:ATP binding,(GO:0004708)F:MAP kinase kinase activity,(GO:0106310)F:protein serine kinase activity,		afm04011:MAPK signaling pathway - yeast; afm04139:Mitophagy - yeast	afm04011;afm04139	MAPK signaling pathway - yeast;Mitophagy - yeast
FUN_000504-T1	sp|P15325|QUTD_EMENI	38.491	530	302	9	15	527	10	532	2.62e-115	349	QUTD_EMENI
FUN_000506-T1	sp|Q4WNB5|ALG14_ASPFU	55.507	227	81	4	69	275	1	227	9.3e-76	228	ALG14_ASPFU	Q4WNB5;	Eukaryota; Fungi; Dikarya; Ascomycota; Pezizomycotina; Eurotiomycetes; Eurotiomycetidae; Eurotiales; Aspergillaceae; Aspergillus; Aspergillus subgen Fumigati	alg14	UDP-N-acetylglucosamine transferase subunit alg14	Af293) (Neosartorya fumigata).	afm:AFUA_6G06940,	3508736; -.	(GO:0031965)C:nuclear membrane,(GO:0043541)C:UDP-N-acetylglucosamine transferase complex,	(GO:0006488)P:dolichol-linked oligosaccharide biosynthetic process,	(GO:0004577)F:N-acetylglucosaminyldiphosphodolichol N-acetylglucosaminyltransferase activity,		afm00513:Various types of N-glycan biosynthesis; afm00510:N-Glycan biosynthesis; afm01100:Metabolic pathways	afm00510;afm00513;afm01100	Metabolic pathways;N-Glycan biosynthesis;Various types of N-glycan biosynthesis
FUN_000507-T1	sp|Q00791|STCU_EMENI	29.851	268	154	10	3	249	7	261	7.83e-27	102	STCU_EMENI
FUN_000510-T1	sp|Q9C3Y4|RHOA_EMENI	88.889	198	17	1	1	198	1	193	2.57e-127	354	RHOA_EMENI
FUN_000512-T1	sp|A1DM87|RT106_NEOFI	67.609	460	139	5	1	453	1	457	0	573	RT106_NEOFI
FUN_000518-T1	sp|Q4WNC6|MED18_ASPFU	75.182	274	58	6	1	270	1	268	2.95e-145	405	MED18_ASPFU	Q4WNC6;	Eukaryota; Fungi; Dikarya; Ascomycota; Pezizomycotina; Eurotiomycetes; Eurotiomycetidae; Eurotiales; Aspergillaceae; Aspergillus; Aspergillus subgen Fumigati	srb5	Mediator of RNA polymerase II transcription subunit 18	Af293) (Neosartorya fumigata).	afm:AFUA_6G06830,	3508782; -.	(GO:0070847)C:core mediator complex,(GO:0016592)C:mediator complex,	(GO:0006357)P:regulation of transcription by RNA polymerase II,(GO:0006369)P:termination of RNA polymerase II transcription,	(GO:0003712)F:transcription coregulator activity,
FUN_000521-T1	sp|A0A1U8QW91|CICB_EMENI	25.208	1083	690	31	2	1036	23	1033	1.76e-88	304	CICB_EMENI	A0A1U8QW91; C8V0E0; Q5AZ36;	Eukaryota; Fungi; Dikarya; Ascomycota; Pezizomycotina; Eurotiomycetes; Eurotiomycetidae; Eurotiales; Aspergillaceae; Aspergillus; Aspergillus subgen Nidulantes	cicB	Adenylate-forming reductase cicB	M139) (Aspergillus nidulans).	ani:AN6444.2,	2871339; -.		(GO:0062032)P:cichorine biosynthetic process,(GO:0006631)P:fatty acid metabolic process,	(GO:0005524)F:ATP binding,(GO:0031956)F:medium-chain fatty acid-CoA ligase activity,(GO:0016491)F:oxidoreductase activity,	Phytotoxin biosynthesis.
FUN_000522-T1	sp|Q4WNC9|P20D1_ASPFU	64.419	430	126	10	8	420	18	437	6.71e-180	506	P20D1_ASPFU	Q4WNC9;	Eukaryota; Fungi; Dikarya; Ascomycota; Pezizomycotina; Eurotiomycetes; Eurotiomycetidae; Eurotiales; Aspergillaceae; Aspergillus; Aspergillus subgen Fumigati	AFUA_6G06800	Probable carboxypeptidase AFUA_6G06800	Af293) (Neosartorya fumigata).	afm:AFUA_6G06800,	3508779; -.	(GO:0005576)C:extracellular region,	(GO:0006526)P:arginine biosynthetic process,(GO:0006508)P:proteolysis,	(GO:0008777)F:acetylornithine deacetylase activity,(GO:0046872)F:metal ion binding,(GO:0008233)F:peptidase activity,		afm01230:Biosynthesis of amino acids; afm00220:Arginine biosynthesis; afm01100:Metabolic pathways; afm01210:2-Oxocarboxylic acid metabolism; afm01110:Biosynthesis of secondary metabolites	afm00220;afm01100;afm01110;afm01210;afm01230	2-Oxocarboxylic acid metabolism;Arginine biosynthesis;Biosynthesis of amino acids;Biosynthesis of secondary metabolites;Metabolic pathways
FUN_000523-T1	sp|Q5BF93|MNS1B_EMENI	29.159	559	293	18	130	671	32	504	2.15e-52	186	MNS1B_EMENI	Q5BF93; C8VQU4; Q1HFV5; Q9HF85;	Eukaryota; Fungi; Dikarya; Ascomycota; Pezizomycotina; Eurotiomycetes; Eurotiomycetidae; Eurotiales; Aspergillaceae; Aspergillus; Aspergillus subgen Nidulantes	mns1B	Mannosyl-oligosaccharide alpha-1,2-mannosidase 1B	M139) (Aspergillus nidulans).	ani:AN0787.2,		(GO:0060205)C:cytoplasmic vesicle lumen,(GO:0005783)C:endoplasmic reticulum,(GO:0000139)C:Golgi membrane,	(GO:0005975)P:carbohydrate metabolic process,(GO:0006486)P:protein glycosylation,	(GO:0005509)F:calcium ion binding,(GO:0004571)F:mannosyl-oligosaccharide 1,2-alpha-mannosidase activity,	Protein modification; protein glycosylation.
FUN_000524-T1	sp|Q5AWS6|CDC48_EMENI	42.616	237	133	2	131	367	222	455	7.4e-59	202	CDC48_EMENI	Q5AWS6; C8VCV6;	Eukaryota; Fungi; Dikarya; Ascomycota; Pezizomycotina; Eurotiomycetes; Eurotiomycetidae; Eurotiales; Aspergillaceae; Aspergillus; Aspergillus subgen Nidulantes	cdc48	Cell division control protein 48	M139) (Aspergillus nidulans).	ani:AN7254.2,		(GO:0005829)C:cytosol,(GO:0005634)C:nucleus,(GO:0034098)C:VCP-NPL4-UFD1 AAA ATPase complex,	(GO:0097352)P:autophagosome maturation,(GO:0036503)P:ERAD pathway,(GO:0051228)P:mitotic spindle disassembly,(GO:0030970)P:retrograde protein transport, ER to cytosol,	(GO:0005524)F:ATP binding,(GO:0016887)F:ATP hydrolysis activity,(GO:0031593)F:polyubiquitin modification-dependent protein binding,
FUN_000524-T1	sp|Q5AWS6|CDC48_EMENI	39.738	229	138	0	130	358	495	723	1.33e-49	176	CDC48_EMENI	Q5AWS6; C8VCV6;	Eukaryota; Fungi; Dikarya; Ascomycota; Pezizomycotina; Eurotiomycetes; Eurotiomycetidae; Eurotiales; Aspergillaceae; Aspergillus; Aspergillus subgen Nidulantes	cdc48	Cell division control protein 48	M139) (Aspergillus nidulans).	ani:AN7254.2,		(GO:0005829)C:cytosol,(GO:0005634)C:nucleus,(GO:0034098)C:VCP-NPL4-UFD1 AAA ATPase complex,	(GO:0097352)P:autophagosome maturation,(GO:0036503)P:ERAD pathway,(GO:0051228)P:mitotic spindle disassembly,(GO:0030970)P:retrograde protein transport, ER to cytosol,	(GO:0005524)F:ATP binding,(GO:0016887)F:ATP hydrolysis activity,(GO:0031593)F:polyubiquitin modification-dependent protein binding,
FUN_000525-T1	sp|Q96X30|ENO_ASPFU	92.922	438	31	0	1	438	1	438	0	822	ENO_ASPFU	Q96X30; Q4WND2;	Eukaryota; Fungi; Dikarya; Ascomycota; Pezizomycotina; Eurotiomycetes; Eurotiomycetidae; Eurotiales; Aspergillaceae; Aspergillus; Aspergillus subgen Fumigati	enoA	Enolase	Af293) (Neosartorya fumigata).	afm:AFUA_6G06770,	3508747; -.	(GO:0000015)C:phosphopyruvate hydratase complex,	(GO:0006096)P:glycolytic process,	(GO:0019863)F:IgE binding,(GO:0000287)F:magnesium ion binding,(GO:0004634)F:phosphopyruvate hydratase activity,	Carbohydrate degradation; glycolysis; pyruvate from D-glyceraldehyde 3-phosphate: step 4/5.	afm01200:Carbon metabolism; afm01230:Biosynthesis of amino acids; afm03018:RNA degradation; afm00010:Glycolysis / Gluconeogenesis; afm00680:Methane metabolism; afm01100:Metabolic pathways; afm01110:Biosynthesis of secondary metabolites; afm04820:Cytoskeleton in muscle cells	afm00010;afm00680;afm01100;afm01110;afm01200;afm01230;afm03018;afm04820	Biosynthesis of amino acids;Biosynthesis of secondary metabolites;Carbon metabolism;Cytoskeleton in muscle cells;Glycolysis / Gluconeogenesis;Metabolic pathways;Methane metabolism;RNA degradation
FUN_000526-T1	sp|Q5B136|EIF3J_EMENI	66.667	255	82	3	1	253	1	254	7.09e-93	272	EIF3J_EMENI	Q5B136; C8VFJ5;	Eukaryota; Fungi; Dikarya; Ascomycota; Pezizomycotina; Eurotiomycetes; Eurotiomycetidae; Eurotiales; Aspergillaceae; Aspergillus; Aspergillus subgen Nidulantes	hcr1	Eukaryotic translation initiation factor 3 subunit J	M139) (Aspergillus nidulans).	ani:AN5745.2,	2872036; -.	(GO:0016282)C:eukaryotic 43S preinitiation complex,(GO:0033290)C:eukaryotic 48S preinitiation complex,(GO:0005852)C:eukaryotic translation initiation factor 3 complex,	(GO:0001732)P:formation of cytoplasmic translation initiation complex,	(GO:0003743)F:translation initiation factor activity,
FUN_000529-T1	sp|Q4WND5|SRCA_ASPFU	83.247	967	162	0	40	1006	5	971	0	1683	SRCA_ASPFU
FUN_000531-T1	sp|Q4WVG0|PKCA_ASPFU	27.937	315	209	6	37	335	778	1090	6.7e-35	140	PKCA_ASPFU
FUN_000534-T1	sp|Q4WNE1|CFMC_ASPFU	42.735	117	56	3	1	107	1	116	1.37e-24	92.4	CFMC_ASPFU	Q4WNE1;	Eukaryota; Fungi; Dikarya; Ascomycota; Pezizomycotina; Eurotiomycetes; Eurotiomycetidae; Eurotiales; Aspergillaceae; Aspergillus; Aspergillus subgen Fumigati	cfmC	GPI-anchored hemophore cfmC	Af293) (Neosartorya fumigata).	afm:AFUA_6G06690,	3508768; -.	(GO:0005576)C:extracellular region,(GO:0005886)C:plasma membrane,(GO:0098552)C:side of membrane,		(GO:0046872)F:metal ion binding,
FUN_000536-T1	sp|Q4WS70|MDRA_ASPFU	22.244	508	332	14	54	554	58	509	4.72e-19	87.8	MDRA_ASPFU	Q4WS70;	Eukaryota; Fungi; Dikarya; Ascomycota; Pezizomycotina; Eurotiomycetes; Eurotiomycetidae; Eurotiales; Aspergillaceae; Aspergillus; Aspergillus subgen Fumigati	mdrA	Major facilitator superfamily multidrug transporter mdrA	Af293) (Neosartorya fumigata).	afm:AFUA_1G13800,	3510614; -.	(GO:0005886)C:plasma membrane,	(GO:0055085)P:transmembrane transport,(GO:1990961)P:xenobiotic detoxification by transmembrane export across the plasma membrane,	(GO:0015385)F:sodium:proton antiporter activity,(GO:0022857)F:transmembrane transporter activity,
FUN_000541-T1	sp|Q5AZ32|PKBA_EMENI	24.316	329	202	10	6	290	2172	2497	6.44e-16	75.9	PKBA_EMENI
FUN_000542-T1	sp|C8V0D4|CICH_EMENI	27.92	351	237	10	17	359	119	461	1.76e-36	135	CICH_EMENI	C8V0D4; Q5AZ31;	Eukaryota; Fungi; Dikarya; Ascomycota; Pezizomycotina; Eurotiomycetes; Eurotiomycetidae; Eurotiales; Aspergillaceae; Aspergillus; Aspergillus subgen Nidulantes	cicH	Cytochrome P450 monooxygenase cicH	M139) (Aspergillus nidulans).	ani:AN6449.2,		(GO:0016020)C:membrane,	(GO:0062032)P:cichorine biosynthetic process,(GO:0044550)P:secondary metabolite biosynthetic process,	(GO:0020037)F:heme binding,(GO:0005506)F:iron ion binding,(GO:0004497)F:monooxygenase activity,(GO:0016705)F:oxidoreductase activity, acting on paired donors, with incorporation or reduction of molecular oxygen,	Phytotoxin biosynthesis.
FUN_000544-T1	sp|A1CE56|BGALC_ASPCL	76.037	964	229	2	19	980	21	984	0	1559	BGALC_ASPCL	A1CE56;	Eukaryota; Fungi; Dikarya; Ascomycota; Pezizomycotina; Eurotiomycetes; Eurotiomycetidae; Eurotiales; Aspergillaceae; Aspergillus; Aspergillus subgen Fumigati	lacC	Probable beta-galactosidase C	NRRL 1 / QM 1276 / 107).	act:ACLA_088440,	4704994; -.	(GO:0005576)C:extracellular region,(GO:0005773)C:vacuole,	(GO:0000272)P:polysaccharide catabolic process,	(GO:0004565)F:beta-galactosidase activity,
FUN_000556-T1	sp|Q4WVM1|RAD5_ASPFU	24.769	432	251	14	269	658	477	876	2.11e-23	105	RAD5_ASPFU
FUN_000563-T1	sp|P40920|HSP30_EMENI	45.361	194	77	5	9	199	13	180	6.63e-50	157	HSP30_EMENI	P40920; C8VPL2; Q5BAA0;	Eukaryota; Fungi; Dikarya; Ascomycota; Pezizomycotina; Eurotiomycetes; Eurotiomycetidae; Eurotiales; Aspergillaceae; Aspergillus; Aspergillus subgen Nidulantes	hsp30	30 kDa heat shock protein	M139) (Aspergillus nidulans).	ani:AN2530.2,	2874761; -.		(GO:0097308)P:cellular response to farnesol,(GO:0034605)P:cellular response to heat,(GO:0051259)P:protein complex oligomerization,(GO:0006457)P:protein folding,(GO:0042542)P:response to hydrogen peroxide,(GO:0009651)P:response to salt stress,	(GO:0043621)F:protein self-association,(GO:0051082)F:unfolded protein binding,
FUN_000568-T1	sp|Q5B7I7|INPE_EMENI	55.319	235	83	2	25	259	3	215	2.54e-92	269	INPE_EMENI	Q5B7I7; C8V548;	Eukaryota; Fungi; Dikarya; Ascomycota; Pezizomycotina; Eurotiomycetes; Eurotiomycetidae; Eurotiales; Aspergillaceae; Aspergillus; Aspergillus subgen Nidulantes	inpE	Proteasome subunit beta inpE	M139) (Aspergillus nidulans).	ani:AN3493.2,	2872915; -.	(GO:0005829)C:cytosol,(GO:0005634)C:nucleus,(GO:0019774)C:proteasome core complex, beta-subunit complex,	(GO:0043161)P:proteasome-mediated ubiquitin-dependent protein catabolic process,(GO:0019748)P:secondary metabolic process,	(GO:0004298)F:threonine-type endopeptidase activity,
FUN_000569-T1	sp|Q5B0Z5|PNO1_EMENI	72.868	258	67	2	1	255	1	258	4.23e-136	381	PNO1_EMENI
FUN_000574-T1	sp|S3DB74|GLOI_GLAL2	29.348	368	215	16	47	377	4	363	1.67e-24	100	GLOI_GLAL2	S3DB74;	Eukaryota; Fungi; Dikarya; Ascomycota; Pezizomycotina; Leotiomycetes; Helotiales; Helotiaceae; Glarea	GLHtyC	3-isopropylmalate dehydrogenase gloI	Glarea lozoyensis (strain ATCC 20868 / MF5171).	glz:GLAREA_10038,	19469085; -.	(GO:0005829)C:cytosol,	(GO:0008652)P:amino acid biosynthetic process,(GO:0009098)P:leucine biosynthetic process,	(GO:0003862)F:3-isopropylmalate dehydrogenase activity,(GO:0000287)F:magnesium ion binding,(GO:0051287)F:NAD binding,	Mycotoxin biosynthesis.	glz01210:2-Oxocarboxylic acid metabolism; glz01230:Biosynthesis of amino acids; glz00290:Valine, leucine and isoleucine biosynthesis; glz01100:Metabolic pathways; glz00660:C5-Branched dibasic acid metabolism; glz01110:Biosynthesis of secondary metabolites	glz00290;glz00660;glz01100;glz01110;glz01210;glz01230	2-Oxocarboxylic acid metabolism;Biosynthesis of amino acids;Biosynthesis of secondary metabolites;C5-Branched dibasic acid metabolism;Metabolic pathways;Valine, leucine and isoleucine biosynthesis
FUN_000581-T1	sp|Q5B7I5|INPA_EMENI	29.494	1068	670	25	193	1218	444	1470	2.21e-144	471	INPA_EMENI	Q5B7I5; C8V546;	Eukaryota; Fungi; Dikarya; Ascomycota; Pezizomycotina; Eurotiomycetes; Eurotiomycetidae; Eurotiales; Aspergillaceae; Aspergillus; Aspergillus subgen Nidulantes	inpA	Nonribosomal peptide synthase inpA	M139) (Aspergillus nidulans).	ani:AN3495.2,	2872916; -.	(GO:0005829)C:cytosol,	(GO:0043041)P:amino acid activation for nonribosomal peptide biosynthetic process,(GO:0044550)P:secondary metabolite biosynthetic process,	(GO:0016874)F:ligase activity,(GO:0031177)F:phosphopantetheine binding,	Secondary metabolite biosynthesis.
FUN_000585-T1	sp|Q4WNH8|SET1_ASPFU	62.162	1258	411	22	1	1210	1	1241	0	1436	SET1_ASPFU
FUN_000588-T1	sp|A1DM27|LSM6_NEOFI	81.013	79	15	0	1	79	1	79	1.01e-45	138	LSM6_NEOFI	A1DM27;	Eukaryota; Fungi; Dikarya; Ascomycota; Pezizomycotina; Eurotiomycetes; Eurotiomycetidae; Eurotiales; Aspergillaceae; Aspergillus; Aspergillus subgen Fumigati	lsm6	U6 snRNA-associated Sm-like protein LSm6	/ JCM 1740 / NRRL 181 / WB 181) (Aspergillus fischerianus).	nfi:NFIA_051930,	4584260; -.	(GO:1990726)C:Lsm1-7-Pat1 complex,(GO:0005730)C:nucleolus,(GO:0000932)C:P-body,(GO:0005732)C:sno(s)RNA-containing ribonucleoprotein complex,(GO:0005681)C:spliceosomal complex,(GO:0046540)C:U4/U6 x U5 tri-snRNP complex,(GO:0005688)C:U6 snRNP,	(GO:0000290)P:deadenylation-dependent decapping of nuclear-transcribed mRNA,(GO:0030490)P:maturation of SSU-rRNA,(GO:0000398)P:mRNA splicing, via spliceosome,(GO:0008033)P:tRNA processing,	(GO:0003723)F:RNA binding,		nfi03018:RNA degradation; nfi03040:Spliceosome	nfi03018;nfi03040	RNA degradation;Spliceosome
FUN_000589-T1	sp|A1CY38|MTNA_NEOFI	72.063	383	105	2	1	381	4	386	0	538	MTNA_NEOFI	A1CY38;	Eukaryota; Fungi; Dikarya; Ascomycota; Pezizomycotina; Eurotiomycetes; Eurotiomycetidae; Eurotiales; Aspergillaceae; Aspergillus; Aspergillus subgen Fumigati	mri1	Methylthioribose-1-phosphate isomerase	/ JCM 1740 / NRRL 181 / WB 181) (Aspergillus fischerianus).	nfi:NFIA_110340,	4593349; -.	(GO:0005737)C:cytoplasm,(GO:0005634)C:nucleus,	(GO:0019509)P:L-methionine salvage from methylthioadenosine,(GO:0019284)P:L-methionine salvage from S-adenosylmethionine,	(GO:0046523)F:S-methyl-5-thioribose-1-phosphate isomerase activity,	Amino-acid biosynthesis; L-methionine biosynthesis via salvage pathway; L-methionine from S-methyl-5-thio-alpha-D-ribose 1-phosphate: step 1/6.	nfi00270:Cysteine and methionine metabolism; nfi01100:Metabolic pathways	nfi00270;nfi01100	Cysteine and methionine metabolism;Metabolic pathways
FUN_000597-T1	sp|P25416|QUTG_EMENI	37.975	316	167	9	5	292	9	323	5.63e-65	204	QUTG_EMENI
FUN_000600-T1	sp|Q5AV00|ATNF_EMENI	57.689	1099	439	10	610	1692	548	1636	0	1317	ATNF_EMENI	Q5AV00; A0A1U8QSZ5; C8V3Y5;	Eukaryota; Fungi; Dikarya; Ascomycota; Pezizomycotina; Eurotiomycetes; Eurotiomycetidae; Eurotiales; Aspergillaceae; Aspergillus; Aspergillus subgen Nidulantes	atnF	Fatty acid synthase subunit alpha	M139) (Aspergillus nidulans).	ani:AN7880.2,	2869007; -.	(GO:0005835)C:fatty acid synthase complex,	(GO:0018130)P:heterocycle biosynthetic process,(GO:0042759)P:long-chain fatty acid biosynthetic process,(GO:1901362)P:organic cyclic compound biosynthetic process,(GO:0044550)P:secondary metabolite biosynthetic process,	(GO:0004316)F:3-oxoacyl-[acyl-carrier-protein] reductase (NADPH) activity,(GO:0004315)F:3-oxoacyl-[acyl-carrier-protein] synthase activity,(GO:0004312)F:fatty acid synthase activity,(GO:0004321)F:fatty-acyl-CoA synthase activity,(GO:0008897)F:holo-[acyl-carrier-protein] synthase activity,	Secondary metabolite biosynthesis.
FUN_000600-T1	sp|Q5AV00|ATNF_EMENI	38.079	583	310	8	6	551	10	578	2.73e-101	358	ATNF_EMENI	Q5AV00; A0A1U8QSZ5; C8V3Y5;	Eukaryota; Fungi; Dikarya; Ascomycota; Pezizomycotina; Eurotiomycetes; Eurotiomycetidae; Eurotiales; Aspergillaceae; Aspergillus; Aspergillus subgen Nidulantes	atnF	Fatty acid synthase subunit alpha	M139) (Aspergillus nidulans).	ani:AN7880.2,	2869007; -.	(GO:0005835)C:fatty acid synthase complex,	(GO:0018130)P:heterocycle biosynthetic process,(GO:0042759)P:long-chain fatty acid biosynthetic process,(GO:1901362)P:organic cyclic compound biosynthetic process,(GO:0044550)P:secondary metabolite biosynthetic process,	(GO:0004316)F:3-oxoacyl-[acyl-carrier-protein] reductase (NADPH) activity,(GO:0004315)F:3-oxoacyl-[acyl-carrier-protein] synthase activity,(GO:0004312)F:fatty acid synthase activity,(GO:0004321)F:fatty-acyl-CoA synthase activity,(GO:0008897)F:holo-[acyl-carrier-protein] synthase activity,	Secondary metabolite biosynthesis.
FUN_000601-T1	sp|Q5AV07|ATNM_EMENI	44.155	2070	1096	29	31	2071	64	2102	0	1747	ATNM_EMENI	Q5AV07; A0A1U8QFM2; C8V3X8;	Eukaryota; Fungi; Dikarya; Ascomycota; Pezizomycotina; Eurotiomycetes; Eurotiomycetidae; Eurotiales; Aspergillaceae; Aspergillus; Aspergillus subgen Nidulantes	atnM	Fatty acid synthase beta subunit aflB	M139) (Aspergillus nidulans).	ani:AN7873.2,	2868965; -.	(GO:0005835)C:fatty acid synthase complex,	(GO:0042759)P:long-chain fatty acid biosynthetic process,	(GO:0004317)F:(3R)-3-hydroxypalmitoyl-[acyl-carrier-protein] dehydratase activity,(GO:0004313)F:[acyl-carrier-protein] S-acetyltransferase activity,(GO:0004314)F:[acyl-carrier-protein] S-malonyltransferase activity,(GO:0004318)F:enoyl-[acyl-carrier-protein] reductase (NADH) activity,(GO:0004312)F:fatty acid synthase activity,(GO:0016297)F:fatty acyl-[ACP] hydrolase activity,(GO:0004321)F:fatty-ac…	Secondary metabolite biosynthesis.
FUN_000609-T1	sp|Q4WEY4|GATA_ASPFU	70.356	506	140	5	1	497	1	505	0	695	GATA_ASPFU	Q4WEY4;	Eukaryota; Fungi; Dikarya; Ascomycota; Pezizomycotina; Eurotiomycetes; Eurotiomycetidae; Eurotiales; Aspergillaceae; Aspergillus; Aspergillus subgen Fumigati	AFUA_3G04130	Glutamyl-tRNA(Gln) amidotransferase subunit A, mitochondrial	Af293) (Neosartorya fumigata).	afm:AFUA_3G04130,	3505973; -.	(GO:0030956)C:glutamyl-tRNA(Gln) amidotransferase complex,(GO:0005739)C:mitochondrion,	(GO:0070681)P:glutaminyl-tRNAGln biosynthesis via transamidation,(GO:0032543)P:mitochondrial translation,	(GO:0005524)F:ATP binding,(GO:0050567)F:glutaminyl-tRNA synthase (glutamine-hydrolyzing) activity,		afm00970:Aminoacyl-tRNA biosynthesis; afm01100:Metabolic pathways	afm00970;afm01100	Aminoacyl-tRNA biosynthesis;Metabolic pathways
FUN_000610-T1	sp|Q4WEY5|CCLA_ASPFU	75.462	595	128	9	5	583	6	598	0	892	CCLA_ASPFU	Q4WEY5;	Eukaryota; Fungi; Dikarya; Ascomycota; Pezizomycotina; Eurotiomycetes; Eurotiomycetidae; Eurotiales; Aspergillaceae; Aspergillus; Aspergillus subgen Fumigati	cclA	COMPASS component cclA	Af293) (Neosartorya fumigata).	afm:AFUA_3G04120,	3506100; -.	(GO:0000781)C:chromosome, telomeric region,(GO:0048188)C:Set1C/COMPASS complex,		(GO:0000976)F:transcription cis-regulatory region binding,
FUN_000612-T1	sp|Q4WEY8|HACA_ASPFU	73.607	341	82	5	1	338	5	340	3.57e-167	466	HACA_ASPFU	Q4WEY8;	Eukaryota; Fungi; Dikarya; Ascomycota; Pezizomycotina; Eurotiomycetes; Eurotiomycetidae; Eurotiales; Aspergillaceae; Aspergillus; Aspergillus subgen Fumigati	hacA	Transcriptional regulator of the unfolded protein response hacA	Af293) (Neosartorya fumigata).	afm:AFUA_3G04070,	3506096; -.	(GO:0005634)C:nucleus,	(GO:0030968)P:endoplasmic reticulum unfolded protein response,(GO:0045944)P:positive regulation of transcription by RNA polymerase II,(GO:0010017)P:red or far-red light signaling pathway,(GO:0010218)P:response to far red light,(GO:0010114)P:response to red light,	(GO:0003677)F:DNA binding,(GO:0000981)F:DNA-binding transcription factor activity, RNA polymerase II-specific,
FUN_000620-T1	sp|C8VJW1|HXNP_EMENI	30.184	434	265	9	12	438	18	420	3.81e-60	201	HXNP_EMENI	C8VJW1;	Eukaryota; Fungi; Dikarya; Ascomycota; Pezizomycotina; Eurotiomycetes; Eurotiomycetidae; Eurotiales; Aspergillaceae; Aspergillus; Aspergillus subgen Nidulantes	hxnP	Major facilitator-type transporter hxnP	M139) (Aspergillus nidulans).			(GO:0005886)C:plasma membrane,		(GO:0022857)F:transmembrane transporter activity,
FUN_000622-T1	sp|A1C7E9|NCB5R_ASPCL	44.904	314	149	6	174	476	9	309	8.33e-86	263	NCB5R_ASPCL	A1C7E9;	Eukaryota; Fungi; Dikarya; Ascomycota; Pezizomycotina; Eurotiomycetes; Eurotiomycetidae; Eurotiales; Aspergillaceae; Aspergillus; Aspergillus subgen Fumigati	cbr1	NADH-cytochrome b5 reductase 1	NRRL 1 / QM 1276 / 107).	act:ACLA_073550,	4707891; -.	(GO:0005783)C:endoplasmic reticulum,(GO:0005741)C:mitochondrial outer membrane,	(GO:0017183)P:protein histidyl modification to diphthamide,(GO:0002926)P:tRNA wobble base 5-methoxycarbonylmethyl-2-thiouridinylation,	(GO:0004128)F:cytochrome-b5 reductase activity, acting on NAD(P)H,(GO:0003954)F:NADH dehydrogenase activity,(GO:0016740)F:transferase activity,	Protein modification; peptidyl-diphthamide biosynthesis.	act00541:Biosynthesis of various nucleotide sugars	act00541	Biosynthesis of various nucleotide sugars
FUN_000623-T1	sp|A0A1U8QFC3|ALND_EMENI	48.014	554	282	4	1	550	1	552	0	566	ALND_EMENI	A0A1U8QFC3; C8VJR4; Q5AR62;	Eukaryota; Fungi; Dikarya; Ascomycota; Pezizomycotina; Eurotiomycetes; Eurotiomycetidae; Eurotiales; Aspergillaceae; Aspergillus; Aspergillus subgen Nidulantes	alnD	Cytochrome P450 monooxygenase alnD	M139) (Aspergillus nidulans).	ani:AN9218.2,	2867991; -.	(GO:0016020)C:membrane,		(GO:0020037)F:heme binding,(GO:0005506)F:iron ion binding,(GO:0004497)F:monooxygenase activity,(GO:0016705)F:oxidoreductase activity, acting on paired donors, with incorporation or reduction of molecular oxygen,	Polyketide biosynthesis.
FUN_000626-T1	sp|C8VPE5|SDCF_EMENI	29.259	499	311	16	46	529	5	476	7.17e-48	170	SDCF_EMENI
FUN_000627-T1	sp|Q5AV03|ATNI_EMENI	29.091	275	171	9	8	266	34	300	4.17e-25	100	ATNI_EMENI	Q5AV03; A0A1U8QQT2; C8V3Y2;	Eukaryota; Fungi; Dikarya; Ascomycota; Pezizomycotina; Eurotiomycetes; Eurotiomycetidae; Eurotiales; Aspergillaceae; Aspergillus; Aspergillus subgen Nidulantes	atnI	Probable lipid transporter atnI	M139) (Aspergillus nidulans).	ani:AN7877.2,	2869180; -.	(GO:0016020)C:membrane,	(GO:0006869)P:lipid transport,		Secondary metabolite biosynthesis.
FUN_000630-T1	sp|C8VQ97|AUSY_EMENI	43.327	517	284	4	28	536	103	618	6.84e-151	443	AUSY_EMENI	C8VQ97;	Eukaryota; Fungi; Dikarya; Ascomycota; Pezizomycotina; Eurotiomycetes; Eurotiomycetidae; Eurotiales; Aspergillaceae; Aspergillus; Aspergillus subgen Nidulantes	ausY	MFS-type transporter ausY	M139) (Aspergillus nidulans).			(GO:0016020)C:membrane,	(GO:0055085)P:transmembrane transport,	(GO:0022857)F:transmembrane transporter activity,
FUN_000632-T1	sp|C8VJW1|HXNP_EMENI	29.878	492	316	13	2	481	6	480	1.16e-65	217	HXNP_EMENI	C8VJW1;	Eukaryota; Fungi; Dikarya; Ascomycota; Pezizomycotina; Eurotiomycetes; Eurotiomycetidae; Eurotiales; Aspergillaceae; Aspergillus; Aspergillus subgen Nidulantes	hxnP	Major facilitator-type transporter hxnP	M139) (Aspergillus nidulans).			(GO:0005886)C:plasma membrane,		(GO:0022857)F:transmembrane transporter activity,
FUN_000635-T1	sp|Q4W9T6|RGLA_ASPFU	79.356	528	109	0	1	528	1	528	0	872	RGLA_ASPFU
FUN_000638-T1	sp|A1DP75|CBPYA_NEOFI	35.165	455	258	16	39	486	119	543	1.59e-78	252	CBPYA_NEOFI	A1DP75;	Eukaryota; Fungi; Dikarya; Ascomycota; Pezizomycotina; Eurotiomycetes; Eurotiomycetidae; Eurotiales; Aspergillaceae; Aspergillus; Aspergillus subgen Fumigati	cpyA	Carboxypeptidase Y homolog A	/ JCM 1740 / NRRL 181 / WB 181) (Aspergillus fischerianus).	nfi:NFIA_059500,	4585009; -.	(GO:0000324)C:fungal-type vacuole,	(GO:0006508)P:proteolysis,	(GO:0004185)F:serine-type carboxypeptidase activity,		nfi04142:Lysosome	nfi04142	Lysosome
FUN_000640-T1	sp|Q00791|STCU_EMENI	34.42	276	151	7	2	265	4	261	6.2e-37	129	STCU_EMENI
FUN_000642-T1	sp|B0Y566|AFUMB_ASPFC	33.465	508	298	13	24	512	20	506	3.82e-86	272	AFUMB_ASPFC	B0Y566;	Eukaryota; Fungi; Dikarya; Ascomycota; Pezizomycotina; Eurotiomycetes; Eurotiomycetidae; Eurotiales; Aspergillaceae; Aspergillus; Aspergillus subgen Fumigati	afumB	Cytochrome P450 monooxygenase afumB	fumigata).			(GO:0016020)C:membrane,	(GO:0044249)P:cellular biosynthetic process,(GO:1901362)P:organic cyclic compound biosynthetic process,(GO:0044550)P:secondary metabolite biosynthetic process,(GO:0044283)P:small molecule biosynthetic process,	(GO:0020037)F:heme binding,(GO:0005506)F:iron ion binding,(GO:0004497)F:monooxygenase activity,(GO:0016705)F:oxidoreductase activity, acting on paired donors, with incorporation or reduction of molecular oxygen,	Secondary metabolite biosynthesis.
FUN_000647-T1	sp|Q4WKX3|FGNE_ASPFU	42.553	423	234	4	1	421	5	420	6.45e-120	353	FGNE_ASPFU	Q4WKX3;	Eukaryota; Fungi; Dikarya; Ascomycota; Pezizomycotina; Eurotiomycetes; Eurotiomycetidae; Eurotiales; Aspergillaceae; Aspergillus; Aspergillus subgen Fumigati	AFUA_1G00970	MFS-type transporter AFUA_1G00970	Af293) (Neosartorya fumigata).	afm:AFUA_1G00970,	3507515; -.	(GO:0005886)C:plasma membrane,		(GO:0022857)F:transmembrane transporter activity,
FUN_000649-T1	sp|P0CS88|HST22_EMENI	54.896	337	144	2	9	337	15	351	7.66e-138	393	HST22_EMENI	P0CS88; C8VEG1; Q5ATD0;	Eukaryota; Fungi; Dikarya; Ascomycota; Pezizomycotina; Eurotiomycetes; Eurotiomycetidae; Eurotiales; Aspergillaceae; Aspergillus; Aspergillus subgen Nidulantes	AN11873	NAD-dependent protein deacetylase hst2-2	M139) (Aspergillus nidulans).	ani:AN8450.2,	2868648; -.	(GO:0005634)C:nucleus,		(GO:0046872)F:metal ion binding,(GO:0070403)F:NAD+ binding,(GO:0017136)F:NAD-dependent histone deacetylase activity,(GO:0016740)F:transferase activity,
FUN_000652-T1	sp|B0XZU9|SPHI_ASPFC	29.032	341	218	12	517	848	6	331	1.29e-32	126	SPHI_ASPFC
FUN_000655-T1	sp|Q92405|CATB_ASPFU	78.984	728	149	2	4	730	3	727	0	1192	CATB_ASPFU	Q92405; O14436; P79018; Q4WFG5;	Eukaryota; Fungi; Dikarya; Ascomycota; Pezizomycotina; Eurotiomycetes; Eurotiomycetidae; Eurotiales; Aspergillaceae; Aspergillus; Aspergillus subgen Fumigati	catB	Catalase B	Af293) (Neosartorya fumigata).	afm:AFUA_3G02270,	3506033; -.	(GO:0009986)C:cell surface,(GO:0005829)C:cytosol,(GO:0005576)C:extracellular region,	(GO:0070301)P:cellular response to hydrogen peroxide,(GO:0010106)P:cellular response to iron ion starvation,(GO:0042744)P:hydrogen peroxide catabolic process,(GO:0006979)P:response to oxidative stress,	(GO:0004096)F:catalase activity,(GO:0020037)F:heme binding,(GO:0046872)F:metal ion binding,		afm01200:Carbon metabolism; afm00380:Tryptophan metabolism; afm00630:Glyoxylate and dicarboxylate metabolism; afm01100:Metabolic pathways; afm01110:Biosynthesis of secondary metabolites; afm04011:MAPK signaling pathway - yeast; afm04146:Peroxisome	afm00380;afm00630;afm01100;afm01110;afm01200;afm04011;afm04146	Biosynthesis of secondary metabolites;Carbon metabolism;Glyoxylate and dicarboxylate metabolism;MAPK signaling pathway - yeast;Metabolic pathways;Peroxisome;Tryptophan metabolism
FUN_000656-T1	sp|P78617|TREA_EMENI	64.019	1045	357	10	1	1033	1	1038	0	1353	TREA_EMENI
FUN_000661-T1	sp|Q00791|STCU_EMENI	31.746	189	120	6	3	185	12	197	1.99e-16	73.9	STCU_EMENI
FUN_000662-T1	sp|Q4WFF8|NCTB_ASPFU	93.662	142	9	0	1	142	1	142	4.85e-97	273	NCTB_ASPFU	Q4WFF8;	Eukaryota; Fungi; Dikarya; Ascomycota; Pezizomycotina; Eurotiomycetes; Eurotiomycetidae; Eurotiales; Aspergillaceae; Aspergillus; Aspergillus subgen Fumigati	nctB	NCT transcriptional regulatory complex subunit B	Af293) (Neosartorya fumigata).	afm:AFUA_3G02340,	3505855; -.	(GO:0017054)C:negative cofactor 2 complex,	(GO:0017055)P:negative regulation of RNA polymerase II transcription preinitiation complex assembly,(GO:0016480)P:negative regulation of transcription by RNA polymerase III,(GO:0045944)P:positive regulation of transcription by RNA polymerase II,(GO:0051123)P:RNA polymerase II preinitiation complex assembly,	(GO:0003682)F:chromatin binding,(GO:0001046)F:core promoter sequence-specific DNA binding,(GO:0046982)F:protein heterodimerization activity,(GO:0016251)F:RNA polymerase II general transcription initiation factor activity,(GO:0017025)F:TBP-class protein binding,(GO:0003713)F:transcription coactivator activity,(GO:0003714)F:transcription corepressor activity,
FUN_000663-T1	sp|P20359|ACTG_EMENI	31.293	147	91	4	159	297	69	213	1.13e-13	70.5	ACTG_EMENI	P20359; C8V0S4; Q5AYT8;	Eukaryota; Fungi; Dikarya; Ascomycota; Pezizomycotina; Eurotiomycetes; Eurotiomycetidae; Eurotiales; Aspergillaceae; Aspergillus; Aspergillus subgen Nidulantes	acnA	Actin, gamma	M139) (Aspergillus nidulans).	ani:AN6542.2,	2870269; -.	(GO:0005737)C:cytoplasm,(GO:0005856)C:cytoskeleton,(GO:0001411)C:hyphal tip,		(GO:0005524)F:ATP binding,(GO:0016787)F:hydrolase activity,
FUN_000666-T1	sp|Q4WS70|MDRA_ASPFU	39.451	474	273	6	100	563	38	507	2.85e-108	334	MDRA_ASPFU	Q4WS70;	Eukaryota; Fungi; Dikarya; Ascomycota; Pezizomycotina; Eurotiomycetes; Eurotiomycetidae; Eurotiales; Aspergillaceae; Aspergillus; Aspergillus subgen Fumigati	mdrA	Major facilitator superfamily multidrug transporter mdrA	Af293) (Neosartorya fumigata).	afm:AFUA_1G13800,	3510614; -.	(GO:0005886)C:plasma membrane,	(GO:0055085)P:transmembrane transport,(GO:1990961)P:xenobiotic detoxification by transmembrane export across the plasma membrane,	(GO:0015385)F:sodium:proton antiporter activity,(GO:0022857)F:transmembrane transporter activity,
FUN_000676-T1	sp|Q12608|STCB_EMENI	34.251	327	202	7	7	325	193	514	2.54e-54	182	STCB_EMENI
FUN_000678-T1	sp|O60024|ALL4_ASPFU	54.378	217	99	0	37	253	105	321	1e-84	253	ALL4_ASPFU	O60024; Q4WHX8;	Eukaryota; Fungi; Dikarya; Ascomycota; Pezizomycotina; Eurotiomycetes; Eurotiomycetidae; Eurotiales; Aspergillaceae; Aspergillus; Aspergillus subgen Fumigati	AFUA_2G03830	Allergen Asp f 4	Af293) (Neosartorya fumigata).	afm:AFUA_2G03830,	3506748; -.	(GO:0005576)C:extracellular region,		(GO:0019863)F:IgE binding,
FUN_000679-T1	sp|Q4WR17|HELB1_ASPFU	24.907	269	173	9	177	429	269	524	3.17e-13	68.9	HELB1_ASPFU	Q4WR17;	Eukaryota; Fungi; Dikarya; Ascomycota; Pezizomycotina; Eurotiomycetes; Eurotiomycetidae; Eurotiales; Aspergillaceae; Aspergillus; Aspergillus subgen Fumigati	cyp5081A1	Cytochrome P450 monooxygenase helB1	Af293) (Neosartorya fumigata).	afm:AFUA_4G14780,	3509336; -.	(GO:0016020)C:membrane,	(GO:1900812)P:helvolic acid biosynthetic process,(GO:0019748)P:secondary metabolic process,	(GO:0020037)F:heme binding,(GO:0005506)F:iron ion binding,(GO:0004497)F:monooxygenase activity,(GO:0016705)F:oxidoreductase activity, acting on paired donors, with incorporation or reduction of molecular oxygen,	Mycotoxin biosynthesis.
FUN_000683-T1	sp|Q8TFZ1|XRN2_ASPFU	73.917	1016	229	12	1	991	1	1005	0	1460	XRN2_ASPFU
FUN_000686-T1	sp|A1D244|ARO1_NEOFI	83.859	1586	242	4	1	1580	1	1578	0	2760	ARO1_NEOFI	A1D244;	Eukaryota; Fungi; Dikarya; Ascomycota; Pezizomycotina; Eurotiomycetes; Eurotiomycetidae; Eurotiales; Aspergillaceae; Aspergillus; Aspergillus subgen Fumigati	aroM	Pentafunctional AROM polypeptide	/ JCM 1740 / NRRL 181 / WB 181) (Aspergillus fischerianus).	nfi:NFIA_011760,	4591045; -.	(GO:0005737)C:cytoplasm,	(GO:0008652)P:amino acid biosynthetic process,(GO:0009073)P:aromatic amino acid family biosynthetic process,(GO:0009423)P:chorismate biosynthetic process,(GO:0016310)P:phosphorylation,	(GO:0003855)F:3-dehydroquinate dehydratase activity,(GO:0003856)F:3-dehydroquinate synthase activity,(GO:0003866)F:3-phosphoshikimate 1-carboxyvinyltransferase activity,(GO:0005524)F:ATP binding,(GO:0046872)F:metal ion binding,(GO:0004764)F:shikimate 3-dehydrogenase (NADP+) activity,(GO:0004765)F:shikimate kinase activity,	Metabolic intermediate biosynthesis; chorismate biosynthesis; chorismate from D-erythrose 4-phosphate and phosphoenolpyruvate: step 2/7.	nfi01230:Biosynthesis of amino acids; nfi00400:Phenylalanine, tyrosine and tryptophan biosynthesis; nfi01100:Metabolic pathways; nfi01110:Biosynthesis of secondary metabolites; nfi00999:Biosynthesis of various plant secondary metabolites	nfi00400;nfi00999;nfi01100;nfi01110;nfi01230	Biosynthesis of amino acids;Biosynthesis of secondary metabolites;Biosynthesis of various plant secondary metabolites;Metabolic pathways;Phenylalanine, tyrosine and tryptophan biosynthesis
FUN_000686-T1	sp|A1D244|ARO1_NEOFI	83.859	1586	242	4	1	1580	1	1578	0	2760	ARO1_NEOFI	A1D244;	Eukaryota; Fungi; Dikarya; Ascomycota; Pezizomycotina; Eurotiomycetes; Eurotiomycetidae; Eurotiales; Aspergillaceae; Aspergillus; Aspergillus subgen Fumigati	aroM	Pentafunctional AROM polypeptide	/ JCM 1740 / NRRL 181 / WB 181) (Aspergillus fischerianus).	nfi:NFIA_011760,	4591045; -.	(GO:0005737)C:cytoplasm,	(GO:0008652)P:amino acid biosynthetic process,(GO:0009073)P:aromatic amino acid family biosynthetic process,(GO:0009423)P:chorismate biosynthetic process,(GO:0016310)P:phosphorylation,	(GO:0003855)F:3-dehydroquinate dehydratase activity,(GO:0003856)F:3-dehydroquinate synthase activity,(GO:0003866)F:3-phosphoshikimate 1-carboxyvinyltransferase activity,(GO:0005524)F:ATP binding,(GO:0046872)F:metal ion binding,(GO:0004764)F:shikimate 3-dehydrogenase (NADP+) activity,(GO:0004765)F:shikimate kinase activity,	Metabolic intermediate biosynthesis; chorismate biosynthesis; chorismate from D-erythrose 4-phosphate and phosphoenolpyruvate: step 3/7.	nfi01230:Biosynthesis of amino acids; nfi00400:Phenylalanine, tyrosine and tryptophan biosynthesis; nfi01100:Metabolic pathways; nfi01110:Biosynthesis of secondary metabolites; nfi00999:Biosynthesis of various plant secondary metabolites	nfi00400;nfi00999;nfi01100;nfi01110;nfi01230	Biosynthesis of amino acids;Biosynthesis of secondary metabolites;Biosynthesis of various plant secondary metabolites;Metabolic pathways;Phenylalanine, tyrosine and tryptophan biosynthesis
FUN_000686-T1	sp|A1D244|ARO1_NEOFI	83.859	1586	242	4	1	1580	1	1578	0	2760	ARO1_NEOFI	A1D244;	Eukaryota; Fungi; Dikarya; Ascomycota; Pezizomycotina; Eurotiomycetes; Eurotiomycetidae; Eurotiales; Aspergillaceae; Aspergillus; Aspergillus subgen Fumigati	aroM	Pentafunctional AROM polypeptide	/ JCM 1740 / NRRL 181 / WB 181) (Aspergillus fischerianus).	nfi:NFIA_011760,	4591045; -.	(GO:0005737)C:cytoplasm,	(GO:0008652)P:amino acid biosynthetic process,(GO:0009073)P:aromatic amino acid family biosynthetic process,(GO:0009423)P:chorismate biosynthetic process,(GO:0016310)P:phosphorylation,	(GO:0003855)F:3-dehydroquinate dehydratase activity,(GO:0003856)F:3-dehydroquinate synthase activity,(GO:0003866)F:3-phosphoshikimate 1-carboxyvinyltransferase activity,(GO:0005524)F:ATP binding,(GO:0046872)F:metal ion binding,(GO:0004764)F:shikimate 3-dehydrogenase (NADP+) activity,(GO:0004765)F:shikimate kinase activity,	Metabolic intermediate biosynthesis; chorismate biosynthesis; chorismate from D-erythrose 4-phosphate and phosphoenolpyruvate: step 4/7.	nfi01230:Biosynthesis of amino acids; nfi00400:Phenylalanine, tyrosine and tryptophan biosynthesis; nfi01100:Metabolic pathways; nfi01110:Biosynthesis of secondary metabolites; nfi00999:Biosynthesis of various plant secondary metabolites	nfi00400;nfi00999;nfi01100;nfi01110;nfi01230	Biosynthesis of amino acids;Biosynthesis of secondary metabolites;Biosynthesis of various plant secondary metabolites;Metabolic pathways;Phenylalanine, tyrosine and tryptophan biosynthesis
FUN_000686-T1	sp|A1D244|ARO1_NEOFI	83.859	1586	242	4	1	1580	1	1578	0	2760	ARO1_NEOFI	A1D244;	Eukaryota; Fungi; Dikarya; Ascomycota; Pezizomycotina; Eurotiomycetes; Eurotiomycetidae; Eurotiales; Aspergillaceae; Aspergillus; Aspergillus subgen Fumigati	aroM	Pentafunctional AROM polypeptide	/ JCM 1740 / NRRL 181 / WB 181) (Aspergillus fischerianus).	nfi:NFIA_011760,	4591045; -.	(GO:0005737)C:cytoplasm,	(GO:0008652)P:amino acid biosynthetic process,(GO:0009073)P:aromatic amino acid family biosynthetic process,(GO:0009423)P:chorismate biosynthetic process,(GO:0016310)P:phosphorylation,	(GO:0003855)F:3-dehydroquinate dehydratase activity,(GO:0003856)F:3-dehydroquinate synthase activity,(GO:0003866)F:3-phosphoshikimate 1-carboxyvinyltransferase activity,(GO:0005524)F:ATP binding,(GO:0046872)F:metal ion binding,(GO:0004764)F:shikimate 3-dehydrogenase (NADP+) activity,(GO:0004765)F:shikimate kinase activity,	Metabolic intermediate biosynthesis; chorismate biosynthesis; chorismate from D-erythrose 4-phosphate and phosphoenolpyruvate: step 5/7.	nfi01230:Biosynthesis of amino acids; nfi00400:Phenylalanine, tyrosine and tryptophan biosynthesis; nfi01100:Metabolic pathways; nfi01110:Biosynthesis of secondary metabolites; nfi00999:Biosynthesis of various plant secondary metabolites	nfi00400;nfi00999;nfi01100;nfi01110;nfi01230	Biosynthesis of amino acids;Biosynthesis of secondary metabolites;Biosynthesis of various plant secondary metabolites;Metabolic pathways;Phenylalanine, tyrosine and tryptophan biosynthesis
FUN_000686-T1	sp|A1D244|ARO1_NEOFI	83.859	1586	242	4	1	1580	1	1578	0	2760	ARO1_NEOFI	A1D244;	Eukaryota; Fungi; Dikarya; Ascomycota; Pezizomycotina; Eurotiomycetes; Eurotiomycetidae; Eurotiales; Aspergillaceae; Aspergillus; Aspergillus subgen Fumigati	aroM	Pentafunctional AROM polypeptide	/ JCM 1740 / NRRL 181 / WB 181) (Aspergillus fischerianus).	nfi:NFIA_011760,	4591045; -.	(GO:0005737)C:cytoplasm,	(GO:0008652)P:amino acid biosynthetic process,(GO:0009073)P:aromatic amino acid family biosynthetic process,(GO:0009423)P:chorismate biosynthetic process,(GO:0016310)P:phosphorylation,	(GO:0003855)F:3-dehydroquinate dehydratase activity,(GO:0003856)F:3-dehydroquinate synthase activity,(GO:0003866)F:3-phosphoshikimate 1-carboxyvinyltransferase activity,(GO:0005524)F:ATP binding,(GO:0046872)F:metal ion binding,(GO:0004764)F:shikimate 3-dehydrogenase (NADP+) activity,(GO:0004765)F:shikimate kinase activity,	Metabolic intermediate biosynthesis; chorismate biosynthesis; chorismate from D-erythrose 4-phosphate and phosphoenolpyruvate: step 6/7.	nfi01230:Biosynthesis of amino acids; nfi00400:Phenylalanine, tyrosine and tryptophan biosynthesis; nfi01100:Metabolic pathways; nfi01110:Biosynthesis of secondary metabolites; nfi00999:Biosynthesis of various plant secondary metabolites	nfi00400;nfi00999;nfi01100;nfi01110;nfi01230	Biosynthesis of amino acids;Biosynthesis of secondary metabolites;Biosynthesis of various plant secondary metabolites;Metabolic pathways;Phenylalanine, tyrosine and tryptophan biosynthesis
FUN_000687-T1	sp|C8V0D4|CICH_EMENI	29.59	463	281	15	28	468	12	451	2.13e-53	185	CICH_EMENI	C8V0D4; Q5AZ31;	Eukaryota; Fungi; Dikarya; Ascomycota; Pezizomycotina; Eurotiomycetes; Eurotiomycetidae; Eurotiales; Aspergillaceae; Aspergillus; Aspergillus subgen Nidulantes	cicH	Cytochrome P450 monooxygenase cicH	M139) (Aspergillus nidulans).	ani:AN6449.2,		(GO:0016020)C:membrane,	(GO:0062032)P:cichorine biosynthetic process,(GO:0044550)P:secondary metabolite biosynthetic process,	(GO:0020037)F:heme binding,(GO:0005506)F:iron ion binding,(GO:0004497)F:monooxygenase activity,(GO:0016705)F:oxidoreductase activity, acting on paired donors, with incorporation or reduction of molecular oxygen,	Phytotoxin biosynthesis.
FUN_000688-T1	sp|P9WEU1|SAT4_EMENI	29.508	244	151	6	57	292	45	275	6.25e-24	99	SAT4_EMENI
FUN_000694-T1	sp|P23750|H41_EMENI	100	103	0	0	1	103	1	103	2.17e-69	200	H41_EMENI	P23750; C8VRA0; Q5BFE6;	Eukaryota; Fungi; Dikarya; Ascomycota; Pezizomycotina; Eurotiomycetes; Eurotiomycetidae; Eurotiales; Aspergillaceae; Aspergillus; Aspergillus subgen Nidulantes	hhfA	Histone H4.1	M139) (Aspergillus nidulans).	ani:AN0734.2,		(GO:0000786)C:nucleosome,(GO:0005634)C:nucleus,	(GO:0006334)P:nucleosome assembly,	(GO:0003677)F:DNA binding,(GO:0046982)F:protein heterodimerization activity,(GO:0030527)F:structural constituent of chromatin,
FUN_000695-T1	sp|P61832|H3_ASPFU	100	136	0	0	1	136	1	136	3.85e-97	273	H3_ASPFU	P61832; Q4WS71;	Eukaryota; Fungi; Dikarya; Ascomycota; Pezizomycotina; Eurotiomycetes; Eurotiomycetidae; Eurotiales; Aspergillaceae; Aspergillus; Aspergillus subgen Fumigati	hhtA	Histone H3	Af293) (Neosartorya fumigata).	afm:AFUA_1G13790,	3510613; -.	(GO:0000786)C:nucleosome,(GO:0005634)C:nucleus,	(GO:0009303)P:rRNA transcription,	(GO:0003677)F:DNA binding,(GO:0046982)F:protein heterodimerization activity,(GO:0030527)F:structural constituent of chromatin,	Protein modification; peptidyl-diphthamide biosynthesis.
FUN_000696-T1	sp|Q4WS70|MDRA_ASPFU	72.34	611	159	4	1	606	1	606	0	920	MDRA_ASPFU	Q4WS70;	Eukaryota; Fungi; Dikarya; Ascomycota; Pezizomycotina; Eurotiomycetes; Eurotiomycetidae; Eurotiales; Aspergillaceae; Aspergillus; Aspergillus subgen Fumigati	mdrA	Major facilitator superfamily multidrug transporter mdrA	Af293) (Neosartorya fumigata).	afm:AFUA_1G13800,	3510614; -.	(GO:0005886)C:plasma membrane,	(GO:0055085)P:transmembrane transport,(GO:1990961)P:xenobiotic detoxification by transmembrane export across the plasma membrane,	(GO:0015385)F:sodium:proton antiporter activity,(GO:0022857)F:transmembrane transporter activity,
FUN_000697-T1	sp|Q4WDZ0|SYM1_ASPFU	27.143	210	121	5	115	312	3	192	3.18e-14	67.8	SYM1_ASPFU
FUN_000705-T1	sp|A1CFY8|XYL2_ASPCL	29.53	298	188	7	5	292	14	299	8.17e-34	125	XYL2_ASPCL
FUN_000706-T1	sp|C8VJW1|HXNP_EMENI	28.223	287	192	6	7	289	9	285	3.08e-35	130	HXNP_EMENI	C8VJW1;	Eukaryota; Fungi; Dikarya; Ascomycota; Pezizomycotina; Eurotiomycetes; Eurotiomycetidae; Eurotiales; Aspergillaceae; Aspergillus; Aspergillus subgen Nidulantes	hxnP	Major facilitator-type transporter hxnP	M139) (Aspergillus nidulans).			(GO:0005886)C:plasma membrane,		(GO:0022857)F:transmembrane transporter activity,
FUN_000707-T1	sp|A1D8E4|CHL1_NEOFI	27.76	317	198	6	432	718	540	855	2.13e-34	138	CHL1_NEOFI	A1D8E4;	Eukaryota; Fungi; Dikarya; Ascomycota; Pezizomycotina; Eurotiomycetes; Eurotiomycetidae; Eurotiales; Aspergillaceae; Aspergillus; Aspergillus subgen Fumigati	chl1	ATP-dependent DNA helicase chl1	/ JCM 1740 / NRRL 181 / WB 181) (Aspergillus fischerianus).	nfi:NFIA_071590,	4590531; -.	(GO:0000785)C:chromatin,(GO:0005634)C:nucleus,	(GO:0034085)P:establishment of sister chromatid cohesion,(GO:0036297)P:interstrand cross-link repair,(GO:0007064)P:mitotic sister chromatid cohesion,	(GO:0005524)F:ATP binding,(GO:0016887)F:ATP hydrolysis activity,(GO:0003677)F:DNA binding,(GO:0003678)F:DNA helicase activity,
FUN_000707-T1	sp|A1D8E4|CHL1_NEOFI	28.23	209	122	8	62	252	202	400	1.32e-13	72	CHL1_NEOFI	A1D8E4;	Eukaryota; Fungi; Dikarya; Ascomycota; Pezizomycotina; Eurotiomycetes; Eurotiomycetidae; Eurotiales; Aspergillaceae; Aspergillus; Aspergillus subgen Fumigati	chl1	ATP-dependent DNA helicase chl1	/ JCM 1740 / NRRL 181 / WB 181) (Aspergillus fischerianus).	nfi:NFIA_071590,	4590531; -.	(GO:0000785)C:chromatin,(GO:0005634)C:nucleus,	(GO:0034085)P:establishment of sister chromatid cohesion,(GO:0036297)P:interstrand cross-link repair,(GO:0007064)P:mitotic sister chromatid cohesion,	(GO:0005524)F:ATP binding,(GO:0016887)F:ATP hydrolysis activity,(GO:0003677)F:DNA binding,(GO:0003678)F:DNA helicase activity,
FUN_000710-T1	sp|Q5AQJ2|LCMT1_EMENI	59.259	405	124	7	2	391	3	381	4.57e-152	432	LCMT1_EMENI	Q5AQJ2; C8VRB1;	Eukaryota; Fungi; Dikarya; Ascomycota; Pezizomycotina; Eurotiomycetes; Eurotiomycetidae; Eurotiales; Aspergillaceae; Aspergillus; Aspergillus subgen Nidulantes	ppm1	Leucine carboxyl methyltransferase 1	M139) (Aspergillus nidulans).	ani:AN9438.2,	3684031; -.	(GO:0005829)C:cytosol,	(GO:0032259)P:methylation,	(GO:0018423)F:protein C-terminal leucine carboxyl O-methyltransferase activity,
FUN_000711-T1	sp|Q4WGL5|SUN1_ASPFU	34.45	209	108	11	71	268	198	388	8.84e-22	94.7	SUN1_ASPFU
FUN_000716-T1	sp|P50125|CYSD_EMENI	25.799	438	244	16	10	387	11	427	1.55e-13	68.9	CYSD_EMENI	P50125; C8V3P9; O13387; Q5ATV3;	Eukaryota; Fungi; Dikarya; Ascomycota; Pezizomycotina; Eurotiomycetes; Eurotiomycetidae; Eurotiales; Aspergillaceae; Aspergillus; Aspergillus subgen Nidulantes	cysD	Homocysteine synthase	M139) (Aspergillus nidulans).	ani:AN8277.2,	2869162; -.	(GO:0005737)C:cytoplasm,	(GO:0006535)P:cysteine biosynthetic process from serine,(GO:0006534)P:cysteine metabolic process,(GO:0071269)P:L-homocysteine biosynthetic process,(GO:0019346)P:transsulfuration,	(GO:0004124)F:cysteine synthase activity,(GO:0003961)F:O-acetylhomoserine aminocarboxypropyltransferase activity,(GO:0051009)F:O-acetylhomoserine sulfhydrylase activity,(GO:0030170)F:pyridoxal phosphate binding,	Amino-acid biosynthesis; L-methionine biosynthesis via de novo pathway; L-homocysteine from O-acetyl-L-homoserine.
FUN_000719-T1	sp|Q4WS49|AP2S_ASPFU	96.552	145	5	0	234	378	1	145	2.24e-101	293	AP2S_ASPFU	Q4WS49;	Eukaryota; Fungi; Dikarya; Ascomycota; Pezizomycotina; Eurotiomycetes; Eurotiomycetidae; Eurotiales; Aspergillaceae; Aspergillus; Aspergillus subgen Fumigati	aps2	AP-2 complex subunit sigma	Af293) (Neosartorya fumigata).	afm:AFUA_1G14010,	3510665; -.	(GO:0030122)C:AP-2 adaptor complex,(GO:0043231)C:intracellular membrane-bounded organelle,	(GO:0072583)P:clathrin-dependent endocytosis,(GO:0015031)P:protein transport,(GO:0016192)P:vesicle-mediated transport,	(GO:0035615)F:clathrin adaptor activity,		afm04144:Endocytosis	afm04144	Endocytosis
FUN_000722-T1	sp|Q4WRQ4|MFSB_ASPFU	29.63	540	329	12	119	639	20	527	4.01e-65	223	MFSB_ASPFU	Q4WRQ4;	Eukaryota; Fungi; Dikarya; Ascomycota; Pezizomycotina; Eurotiomycetes; Eurotiomycetidae; Eurotiales; Aspergillaceae; Aspergillus; Aspergillus subgen Fumigati	mfsB	Major facilitator superfamily multidrug transporter mfsB	Af293) (Neosartorya fumigata).	afm:AFUA_1G15490,	3509940; -.	(GO:0005886)C:plasma membrane,	(GO:0090333)P:regulation of stomatal closure,	(GO:0022821)F:solute:potassium antiporter activity,
FUN_000723-T1	sp|Q6MY91|DPH5_ASPFU	86.972	284	37	0	1	284	1	284	0	518	DPH5_ASPFU	Q6MY91; Q4WS48;	Eukaryota; Fungi; Dikarya; Ascomycota; Pezizomycotina; Eurotiomycetes; Eurotiomycetidae; Eurotiales; Aspergillaceae; Aspergillus; Aspergillus subgen Fumigati	dph5	Diphthine methyl ester synthase	Af293) (Neosartorya fumigata).	afm:AFUA_1G14020,	3509777; -.	(GO:0005737)C:cytoplasm,	(GO:0032259)P:methylation,(GO:0017183)P:protein histidyl modification to diphthamide,	(GO:0141133)F:diphthine methyl ester synthase activity,	Protein modification; peptidyl-diphthamide biosynthesis.
FUN_000725-T1	sp|A0A067Z9B6|FMAD_ASPFU	30.576	399	215	13	30	369	4	399	6.87e-47	162	FMAD_ASPFU	A0A067Z9B6; Q4WAY5; Q4WAY6;	Eukaryota; Fungi; Dikarya; Ascomycota; Pezizomycotina; Eurotiomycetes; Eurotiomycetidae; Eurotiales; Aspergillaceae; Aspergillus; Aspergillus subgen Fumigati	fmaD	O-methyltransferase af390-400	Af293) (Neosartorya fumigata).	afm:AFUA_8G00390,afm:AFUA_8G00400,	3504500; -.3504501; -.		(GO:0018130)P:heterocycle biosynthetic process,(GO:0032259)P:methylation,(GO:1901362)P:organic cyclic compound biosynthetic process,(GO:0044550)P:secondary metabolite biosynthetic process,(GO:0016114)P:terpenoid biosynthetic process,	(GO:0008171)F:O-methyltransferase activity,	Secondary metabolite biosynthesis; terpenoid biosynthesis.	afm00998:Biosynthesis of various antibiotics; afm01100:Metabolic pathways; afm01110:Biosynthesis of secondary metabolites; afm00998:Biosynthesis of various antibiotics; afm01100:Metabolic pathways; afm01110:Biosynthesis of secondary metabolites	afm00998;afm01100;afm01110	Biosynthesis of secondary metabolites;Biosynthesis of various antibiotics;Metabolic pathways
FUN_000731-T1	sp|Q4WMJ8|GLIJ_ASPFU	44.258	357	165	4	1	325	17	371	3.79e-104	308	GLIJ_ASPFU	Q4WMJ8; Q5MBT8;	Eukaryota; Fungi; Dikarya; Ascomycota; Pezizomycotina; Eurotiomycetes; Eurotiomycetidae; Eurotiales; Aspergillaceae; Aspergillus; Aspergillus subgen Fumigati	gliJ	Dipeptidase gliJ	Af293) (Neosartorya fumigata).	afm:AFUA_6G09650,	3508159; -.		(GO:2001310)P:gliotoxin biosynthetic process,(GO:0043386)P:mycotoxin biosynthetic process,(GO:0006508)P:proteolysis,(GO:0052562)P:symbiont-mediated suppression of host immune response,	(GO:0046872)F:metal ion binding,(GO:0070573)F:metallodipeptidase activity,	Mycotoxin biosynthesis.
FUN_000732-T1	sp|Q4WKA1|MFSC_ASPFU	67.695	486	150	4	9	493	10	489	0	621	MFSC_ASPFU	Q4WKA1;	Eukaryota; Fungi; Dikarya; Ascomycota; Pezizomycotina; Eurotiomycetes; Eurotiomycetidae; Eurotiales; Aspergillaceae; Aspergillus; Aspergillus subgen Fumigati	mfsC	Major facilitator superfamily multidrug transporter mfsC	Af293) (Neosartorya fumigata).	afm:AFUA_1G03200,	3507949; -.	(GO:0016020)C:membrane,		(GO:0022857)F:transmembrane transporter activity,
FUN_000733-T1	sp|Q4WMJ1|GLIN_ASPFU	35.955	267	162	7	18	279	19	281	1.01e-51	168	GLIN_ASPFU	Q4WMJ1; Q5MBU5;	Eukaryota; Fungi; Dikarya; Ascomycota; Pezizomycotina; Eurotiomycetes; Eurotiomycetidae; Eurotiales; Aspergillaceae; Aspergillus; Aspergillus subgen Fumigati	gliN	N-methyltransferase gliN	Af293) (Neosartorya fumigata).	afm:AFUA_6G09720,	3508166; -.		(GO:2001310)P:gliotoxin biosynthetic process,(GO:0032259)P:methylation,(GO:0043386)P:mycotoxin biosynthetic process,(GO:0052562)P:symbiont-mediated suppression of host immune response,	(GO:0008168)F:methyltransferase activity,	Mycotoxin biosynthesis.
FUN_000734-T1	sp|A4GYZ0|GLIG_ASPFU	43.802	242	130	3	11	251	4	240	3.16e-63	195	GLIG_ASPFU	A4GYZ0; Q5MBU2;	Eukaryota; Fungi; Dikarya; Ascomycota; Pezizomycotina; Eurotiomycetes; Eurotiomycetidae; Eurotiales; Aspergillaceae; Aspergillus; Aspergillus subgen Fumigati	gliG	Glutathione S-transferase gliG	Af293) (Neosartorya fumigata).	afm:AFUA_6G09690,	3508163; -.		(GO:2001310)P:gliotoxin biosynthetic process,(GO:0043386)P:mycotoxin biosynthetic process,	(GO:0004364)F:glutathione transferase activity,	Mycotoxin biosynthesis.
FUN_000735-T1	sp|B0XWK7|HASE_ASPFC	31.044	364	225	8	27	371	62	418	1.15e-47	166	HASE_ASPFC
FUN_000737-T1	sp|Q4WYG2|NRPS5_ASPFU	31.682	1736	1063	44	1	1648	343	2043	0	797	NRPS5_ASPFU	Q4WYG2;	Eukaryota; Fungi; Dikarya; Ascomycota; Pezizomycotina; Eurotiomycetes; Eurotiomycetidae; Eurotiales; Aspergillaceae; Aspergillus; Aspergillus subgen Fumigati	NRPS5	Nonribosomal peptide synthetase 5	Af293) (Neosartorya fumigata).	afm:AFUA_3G12920,	3512626; -.	(GO:0005737)C:cytoplasm,	(GO:0043041)P:amino acid activation for nonribosomal peptide biosynthetic process,(GO:0019184)P:nonribosomal peptide biosynthetic process,(GO:0019748)P:secondary metabolic process,(GO:0044550)P:secondary metabolite biosynthetic process,	(GO:0016874)F:ligase activity,(GO:0031177)F:phosphopantetheine binding,
FUN_000737-T1	sp|Q4WYG2|NRPS5_ASPFU	28.036	560	355	17	708	1237	25	566	1.42e-46	182	NRPS5_ASPFU	Q4WYG2;	Eukaryota; Fungi; Dikarya; Ascomycota; Pezizomycotina; Eurotiomycetes; Eurotiomycetidae; Eurotiales; Aspergillaceae; Aspergillus; Aspergillus subgen Fumigati	NRPS5	Nonribosomal peptide synthetase 5	Af293) (Neosartorya fumigata).	afm:AFUA_3G12920,	3512626; -.	(GO:0005737)C:cytoplasm,	(GO:0043041)P:amino acid activation for nonribosomal peptide biosynthetic process,(GO:0019184)P:nonribosomal peptide biosynthetic process,(GO:0019748)P:secondary metabolic process,(GO:0044550)P:secondary metabolite biosynthetic process,	(GO:0016874)F:ligase activity,(GO:0031177)F:phosphopantetheine binding,
FUN_000738-T1	sp|E9RAH5|GLIT_ASPFU	42.765	311	173	2	9	314	15	325	3.39e-83	252	GLIT_ASPFU	E9RAH5; Q4WMI9; Q5MBU7;	Eukaryota; Fungi; Dikarya; Ascomycota; Pezizomycotina; Eurotiomycetes; Eurotiomycetidae; Eurotiales; Aspergillaceae; Aspergillus; Aspergillus subgen Fumigati	gliT	Thioredoxin reductase gliT	Af293) (Neosartorya fumigata).	afm:AFUA_6G09740,	3508168; -.		(GO:0045454)P:cell redox homeostasis,(GO:0036146)P:cellular response to mycotoxin,(GO:2001310)P:gliotoxin biosynthetic process,(GO:0043386)P:mycotoxin biosynthetic process,	(GO:0050660)F:flavin adenine dinucleotide binding,(GO:0004791)F:thioredoxin-disulfide reductase (NADP) activity,	Mycotoxin biosynthesis.
FUN_000739-T1	sp|Q4WMJ1|GLIN_ASPFU	28.727	275	185	6	13	279	11	282	1.13e-32	119	GLIN_ASPFU	Q4WMJ1; Q5MBU5;	Eukaryota; Fungi; Dikarya; Ascomycota; Pezizomycotina; Eurotiomycetes; Eurotiomycetidae; Eurotiales; Aspergillaceae; Aspergillus; Aspergillus subgen Fumigati	gliN	N-methyltransferase gliN	Af293) (Neosartorya fumigata).	afm:AFUA_6G09720,	3508166; -.		(GO:2001310)P:gliotoxin biosynthetic process,(GO:0032259)P:methylation,(GO:0043386)P:mycotoxin biosynthetic process,(GO:0052562)P:symbiont-mediated suppression of host immune response,	(GO:0008168)F:methyltransferase activity,	Mycotoxin biosynthesis.
FUN_000747-T1	sp|A1D1Z9|BGALA_NEOFI	73.333	1020	256	6	1	1018	1	1006	0	1551	BGALA_NEOFI	A1D1Z9;	Eukaryota; Fungi; Dikarya; Ascomycota; Pezizomycotina; Eurotiomycetes; Eurotiomycetidae; Eurotiales; Aspergillaceae; Aspergillus; Aspergillus subgen Fumigati	lacA	Probable beta-galactosidase A	/ JCM 1740 / NRRL 181 / WB 181) (Aspergillus fischerianus).	nfi:NFIA_011250,	4591834; -.	(GO:0005576)C:extracellular region,(GO:0005773)C:vacuole,	(GO:0000272)P:polysaccharide catabolic process,	(GO:0004565)F:beta-galactosidase activity,
FUN_000758-T1	sp|Q5AT14|PRCA_EMENI	37.729	273	159	5	18	279	10	282	1.66e-53	175	PRCA_EMENI
FUN_000760-T1	sp|A1CP31|PAN3_ASPCL	82.341	504	87	2	53	555	157	659	0	894	PAN3_ASPCL	A1CP31;	Eukaryota; Fungi; Dikarya; Ascomycota; Pezizomycotina; Eurotiomycetes; Eurotiomycetidae; Eurotiales; Aspergillaceae; Aspergillus; Aspergillus subgen Fumigati	pan3	PAN2-PAN3 deadenylation complex subunit PAN3	NRRL 1 / QM 1276 / 107).	act:ACLA_021100,	4700945; -.	(GO:0000932)C:P-body,(GO:0031251)C:PAN complex,	(GO:0006397)P:mRNA processing,(GO:0000289)P:nuclear-transcribed mRNA poly(A) tail shortening,	(GO:0005524)F:ATP binding,(GO:0046872)F:metal ion binding,(GO:0008143)F:poly(A) binding,(GO:0004672)F:protein kinase activity,		act03018:RNA degradation	act03018	RNA degradation
FUN_000762-T1	sp|E9RBG1|ABCC_ASPFU	78.373	1512	299	7	1	1502	1	1494	0	2433	ABCC_ASPFU	E9RBG1; Q4WS17; Q6MY55;	Eukaryota; Fungi; Dikarya; Ascomycota; Pezizomycotina; Eurotiomycetes; Eurotiomycetidae; Eurotiales; Aspergillaceae; Aspergillus; Aspergillus subgen Fumigati	AFUA_1G14330	ABC multidrug transporter C	Af293) (Neosartorya fumigata).	afm:AFUA_1G14330,	3509814; -.	(GO:0005886)C:plasma membrane,	(GO:1990961)P:xenobiotic detoxification by transmembrane export across the plasma membrane,	(GO:0140359)F:ABC-type transporter activity,(GO:0005524)F:ATP binding,(GO:0016887)F:ATP hydrolysis activity,		afm02010:ABC transporters	afm02010	ABC transporters
FUN_000763-T1	sp|Q4WR75|FREB_ASPFU	24.721	538	348	16	121	619	224	743	3.95e-40	154	FREB_ASPFU	Q4WR75;	Eukaryota; Fungi; Dikarya; Ascomycota; Pezizomycotina; Eurotiomycetes; Eurotiomycetidae; Eurotiales; Aspergillaceae; Aspergillus; Aspergillus subgen Fumigati	fre2	Ferric/cupric reductase transmembrane component B	Af293) (Neosartorya fumigata).	afm:AFUA_1G17270,	3510127; -.	(GO:0005886)C:plasma membrane,	(GO:0010106)P:cellular response to iron ion starvation,(GO:0015677)P:copper ion import,(GO:0006879)P:intracellular iron ion homeostasis,(GO:0006826)P:iron ion transport,	(GO:0000293)F:ferric-chelate reductase activity,(GO:0046872)F:metal ion binding,
FUN_000764-T1	sp|Q00791|STCU_EMENI	33.083	266	154	7	8	260	7	261	9.13e-27	102	STCU_EMENI
FUN_000765-T1	sp|A4D9U3|HMGR_ASPFU	20.597	670	419	22	15	618	18	640	4.07e-23	102	HMGR_ASPFU	A4D9U3;	Eukaryota; Fungi; Dikarya; Ascomycota; Pezizomycotina; Eurotiomycetes; Eurotiomycetidae; Eurotiales; Aspergillaceae; Aspergillus; Aspergillus subgen Fumigati	hmgR	Transcription factor hmgR	Af293) (Neosartorya fumigata).	afm:AFUA_2G04262,	5076965; -.	(GO:0005634)C:nucleus,	(GO:0009074)P:aromatic amino acid family catabolic process,(GO:0045944)P:positive regulation of transcription by RNA polymerase II,	(GO:0003677)F:DNA binding,(GO:0000981)F:DNA-binding transcription factor activity, RNA polymerase II-specific,(GO:0008270)F:zinc ion binding,
FUN_000766-T1	sp|Q00791|STCU_EMENI	31.679	262	155	10	5	250	8	261	1.49e-25	99	STCU_EMENI
FUN_000767-T1	sp|Q5ARL6|XYL2_EMENI	38.961	385	183	10	8	387	12	349	2.57e-73	231	XYL2_EMENI
FUN_000768-T1	sp|Q03134|FDH_EMENI	31.019	216	130	6	77	283	84	289	9.1e-21	89.4	FDH_EMENI	Q03134; C8V0K7; Q5AYV5;	Eukaryota; Fungi; Dikarya; Ascomycota; Pezizomycotina; Eurotiomycetes; Eurotiomycetidae; Eurotiales; Aspergillaceae; Aspergillus; Aspergillus subgen Nidulantes	aciA	Formate dehydrogenase	M139) (Aspergillus nidulans).	ani:AN6525.2,		(GO:0005829)C:cytosol,(GO:0005576)C:extracellular region,(GO:0005739)C:mitochondrion,	(GO:0006083)P:acetate metabolic process,(GO:0042183)P:formate catabolic process,	(GO:0008863)F:formate dehydrogenase (NAD+) activity,(GO:0051287)F:NAD binding,(GO:0016616)F:oxidoreductase activity, acting on the CH-OH group of donors, NAD or NADP as acceptor,
FUN_000769-T1	sp|Q6MY48|RL17_ASPFU	80.645	186	33	1	4	186	9	194	6.35e-107	301	RL17_ASPFU
FUN_000775-T1	sp|Q4WP12|PPIB_ASPFU	62.275	167	58	1	2	168	36	197	2.09e-67	201	PPIB_ASPFU
FUN_000777-T1	sp|C8VQ93|AUSK_EMENI	27.273	198	137	3	10	202	56	251	9.51e-18	80.5	AUSK_EMENI	C8VQ93;	Eukaryota; Fungi; Dikarya; Ascomycota; Pezizomycotina; Eurotiomycetes; Eurotiomycetidae; Eurotiales; Aspergillaceae; Aspergillus; Aspergillus subgen Nidulantes	ausK	Aldo-keto reductase ausK	M139) (Aspergillus nidulans).				(GO:1900560)P:austinol biosynthetic process,(GO:1900563)P:dehydroaustinol biosynthetic process,(GO:0016114)P:terpenoid biosynthetic process,	(GO:0016491)F:oxidoreductase activity,	Secondary metabolite biosynthesis; terpenoid biosynthesis.
FUN_000778-T1	sp|Q5ARL6|XYL2_EMENI	28.101	395	213	17	2	373	10	356	2.16e-24	100	XYL2_EMENI
FUN_000782-T1	sp|A7XRY8|TDID_EMENI	23.583	441	271	18	11	436	42	431	2.4e-16	78.2	TDID_EMENI
FUN_000785-T1	sp|Q5AV03|ATNI_EMENI	29.744	195	127	4	3	191	105	295	4.7e-19	81.6	ATNI_EMENI	Q5AV03; A0A1U8QQT2; C8V3Y2;	Eukaryota; Fungi; Dikarya; Ascomycota; Pezizomycotina; Eurotiomycetes; Eurotiomycetidae; Eurotiales; Aspergillaceae; Aspergillus; Aspergillus subgen Nidulantes	atnI	Probable lipid transporter atnI	M139) (Aspergillus nidulans).	ani:AN7877.2,	2869180; -.	(GO:0016020)C:membrane,	(GO:0006869)P:lipid transport,		Secondary metabolite biosynthesis.
FUN_000791-T1	sp|Q5AR47|ASQD_EMENI	29.363	361	238	9	36	393	38	384	9.9e-44	154	ASQD_EMENI	Q5AR47; C8VJP6;	Eukaryota; Fungi; Dikarya; Ascomycota; Pezizomycotina; Eurotiomycetes; Eurotiomycetidae; Eurotiales; Aspergillaceae; Aspergillus; Aspergillus subgen Nidulantes	asqD	O-methyltransferase asqD	M139) (Aspergillus nidulans).	ani:AN9233.2,	2868026; -.		(GO:0018130)P:heterocycle biosynthetic process,(GO:0032259)P:methylation,(GO:1901362)P:organic cyclic compound biosynthetic process,(GO:0044550)P:secondary metabolite biosynthetic process,	(GO:0008171)F:O-methyltransferase activity,	Alkaloid biosynthesis.
FUN_000791-T1	sp|Q5AR47|ASQD_EMENI	29.363	361	238	9	36	393	38	384	9.9e-44	154	ASQD_EMENI	Q5AR47; C8VJP6;	Eukaryota; Fungi; Dikarya; Ascomycota; Pezizomycotina; Eurotiomycetes; Eurotiomycetidae; Eurotiales; Aspergillaceae; Aspergillus; Aspergillus subgen Nidulantes	asqD	O-methyltransferase asqD	M139) (Aspergillus nidulans).	ani:AN9233.2,	2868026; -.		(GO:0018130)P:heterocycle biosynthetic process,(GO:0032259)P:methylation,(GO:1901362)P:organic cyclic compound biosynthetic process,(GO:0044550)P:secondary metabolite biosynthetic process,	(GO:0008171)F:O-methyltransferase activity,	Mycotoxin biosynthesis.
FUN_000791-T1	sp|Q5AR47|ASQD_EMENI	29.363	361	238	9	36	393	38	384	9.9e-44	154	ASQD_EMENI	Q5AR47; C8VJP6;	Eukaryota; Fungi; Dikarya; Ascomycota; Pezizomycotina; Eurotiomycetes; Eurotiomycetidae; Eurotiales; Aspergillaceae; Aspergillus; Aspergillus subgen Nidulantes	asqD	O-methyltransferase asqD	M139) (Aspergillus nidulans).	ani:AN9233.2,	2868026; -.		(GO:0018130)P:heterocycle biosynthetic process,(GO:0032259)P:methylation,(GO:1901362)P:organic cyclic compound biosynthetic process,(GO:0044550)P:secondary metabolite biosynthetic process,	(GO:0008171)F:O-methyltransferase activity,	Secondary metabolite biosynthesis.
FUN_000796-T1	sp|P08158|AMDS_EMENI	32.55	553	327	14	11	555	8	522	6.05e-77	251	AMDS_EMENI	P08158; C8V9R2; Q5ASF3;	Eukaryota; Fungi; Dikarya; Ascomycota; Pezizomycotina; Eurotiomycetes; Eurotiomycetidae; Eurotiales; Aspergillaceae; Aspergillus; Aspergillus subgen Nidulantes	amdS	Acetamidase	M139) (Aspergillus nidulans).	ani:AN8777.2,	2868318; -.		(GO:0034251)P:regulation of amide catabolic process,	(GO:0004040)F:amidase activity,(GO:0043864)F:indoleacetamide hydrolase activity,
FUN_000797-T1	sp|Q00791|STCU_EMENI	29.268	287	151	8	13	275	4	262	1.7e-24	96.7	STCU_EMENI
FUN_000798-T1	sp|C8VJW1|HXNP_EMENI	23.636	330	244	5	4	328	164	490	5.41e-18	82.4	HXNP_EMENI	C8VJW1;	Eukaryota; Fungi; Dikarya; Ascomycota; Pezizomycotina; Eurotiomycetes; Eurotiomycetidae; Eurotiales; Aspergillaceae; Aspergillus; Aspergillus subgen Nidulantes	hxnP	Major facilitator-type transporter hxnP	M139) (Aspergillus nidulans).			(GO:0005886)C:plasma membrane,		(GO:0022857)F:transmembrane transporter activity,
FUN_000801-T1	sp|Q92450|SODM_ASPFU	67.164	201	64	2	3	203	2	200	8.37e-99	283	SODM_ASPFU
FUN_000808-T1	sp|A1CP08|MNS1B_ASPCL	70.6	517	140	5	1	511	1	511	0	756	MNS1B_ASPCL	A1CP08;	Eukaryota; Fungi; Dikarya; Ascomycota; Pezizomycotina; Eurotiomycetes; Eurotiomycetidae; Eurotiales; Aspergillaceae; Aspergillus; Aspergillus subgen Fumigati	mns1B	Probable mannosyl-oligosaccharide alpha-1,2-mannosidase 1B	NRRL 1 / QM 1276 / 107).	act:ACLA_020870,	4701674; -.	(GO:0060205)C:cytoplasmic vesicle lumen,(GO:0005783)C:endoplasmic reticulum,(GO:0016020)C:membrane,	(GO:0005975)P:carbohydrate metabolic process,(GO:0006486)P:protein glycosylation,	(GO:0005509)F:calcium ion binding,(GO:0004571)F:mannosyl-oligosaccharide 1,2-alpha-mannosidase activity,	Protein modification; protein glycosylation.	act00513:Various types of N-glycan biosynthesis; act00510:N-Glycan biosynthesis; act04141:Protein processing in endoplasmic reticulum; act01100:Metabolic pathways	act00510;act00513;act01100;act04141	Metabolic pathways;N-Glycan biosynthesis;Protein processing in endoplasmic reticulum;Various types of N-glycan biosynthesis
FUN_000814-T1	sp|Q5AT95|DRE2_EMENI	63.665	322	103	3	1	320	1	310	2.12e-138	392	DRE2_EMENI	Q5AT95; C8VEJ9;	Eukaryota; Fungi; Dikarya; Ascomycota; Pezizomycotina; Eurotiomycetes; Eurotiomycetidae; Eurotiales; Aspergillaceae; Aspergillus; Aspergillus subgen Nidulantes	dre2	Fe-S cluster assembly protein dre2	M139) (Aspergillus nidulans).	ani:AN8485.2,	2868816; -.	(GO:0005737)C:cytoplasm,(GO:0005758)C:mitochondrial intermembrane space,	(GO:0016226)P:iron-sulfur cluster assembly,	(GO:0051537)F:2 iron, 2 sulfur cluster binding,(GO:0051539)F:4 iron, 4 sulfur cluster binding,(GO:0009055)F:electron transfer activity,(GO:0046872)F:metal ion binding,
FUN_000816-T1	sp|B0Y9W4|ZFPA_ASPFC	59.302	172	65	4	509	676	254	424	7.56e-59	211	ZFPA_ASPFC
FUN_000825-T1	sp|Q4WRY5|LAEA_ASPFU	61.728	405	121	4	21	425	1	371	0	508	LAEA_ASPFU	Q4WRY5; Q6TFC7;	Eukaryota; Fungi; Dikarya; Ascomycota; Pezizomycotina; Eurotiomycetes; Eurotiomycetidae; Eurotiales; Aspergillaceae; Aspergillus; Aspergillus subgen Fumigati	laeA	Secondary metabolism regulator laeA	Af293) (Neosartorya fumigata).	afm:AFUA_1G14660,	3509858; -.	(GO:0005634)C:nucleus,	(GO:0032259)P:methylation,(GO:1900691)P:positive regulation of gliotoxin biosynthetic process,(GO:0043455)P:regulation of secondary metabolic process,(GO:1900376)P:regulation of secondary metabolite biosynthetic process,(GO:0044550)P:secondary metabolite biosynthetic process,(GO:0030435)P:sporulation resulting in formation of a cellular spore,(GO:0052067)P:symbiont-mediated perturbation of host p…	(GO:0008168)F:methyltransferase activity,
FUN_000839-T1	sp|A1CNY1|MDM12_ASPCL	69.651	458	97	11	1	437	1	437	0	599	MDM12_ASPCL	A1CNY1;	Eukaryota; Fungi; Dikarya; Ascomycota; Pezizomycotina; Eurotiomycetes; Eurotiomycetidae; Eurotiales; Aspergillaceae; Aspergillus; Aspergillus subgen Fumigati	mdm12	Mitochondrial distribution and morphology protein 12	NRRL 1 / QM 1276 / 107).	act:ACLA_020590,	4701111; -.	(GO:0005789)C:endoplasmic reticulum membrane,(GO:0032865)C:ERMES complex,	(GO:0000002)P:mitochondrial genome maintenance,(GO:1990456)P:mitochondrion-endoplasmic reticulum membrane tethering,(GO:0015914)P:phospholipid transport,(GO:0045040)P:protein insertion into mitochondrial outer membrane,	(GO:0008289)F:lipid binding,		act04139:Mitophagy - yeast	act04139	Mitophagy - yeast
FUN_000842-T1	sp|Q4WRX4|DUS3_ASPFU	67.313	722	220	6	18	727	9	726	0	1019	DUS3_ASPFU	Q4WRX4;	Eukaryota; Fungi; Dikarya; Ascomycota; Pezizomycotina; Eurotiomycetes; Eurotiomycetidae; Eurotiales; Aspergillaceae; Aspergillus; Aspergillus subgen Fumigati	dus3	tRNA-dihydrouridine(47) synthase [NAD(P)(+)]	Af293) (Neosartorya fumigata).	afm:AFUA_1G14770,	3509869; -.	(GO:0005737)C:cytoplasm,(GO:0034399)C:nuclear periphery,	(GO:0006397)P:mRNA processing,	(GO:0050660)F:flavin adenine dinucleotide binding,(GO:0046872)F:metal ion binding,(GO:0003723)F:RNA binding,(GO:0017150)F:tRNA dihydrouridine synthase activity,(GO:0102265)F:tRNA-dihydrouridine47 synthase activity,
FUN_000864-T1	sp|A1D9C9|XYL2_NEOFI	29.818	275	188	2	1	271	70	343	2.62e-41	144	XYL2_NEOFI
FUN_000865-T1	sp|A1D2C9|HOG1_NEOFI	61.272	173	67	0	1	173	170	342	1.39e-82	246	HOG1_NEOFI	A1D2C9;	Eukaryota; Fungi; Dikarya; Ascomycota; Pezizomycotina; Eurotiomycetes; Eurotiomycetidae; Eurotiales; Aspergillaceae; Aspergillus; Aspergillus subgen Fumigati	hog1	Mitogen-activated protein kinase hog1	/ JCM 1740 / NRRL 181 / WB 181) (Aspergillus fischerianus).	nfi:NFIA_012610,	4591801; -.	(GO:0005737)C:cytoplasm,(GO:0005634)C:nucleus,	(GO:0034599)P:cellular response to oxidative stress,(GO:0007231)P:osmosensory signaling pathway,(GO:0016310)P:phosphorylation,(GO:0051403)P:stress-activated MAPK cascade,	(GO:0005524)F:ATP binding,(GO:0004707)F:MAP kinase activity,(GO:0106310)F:protein serine kinase activity,		nfi04011:MAPK signaling pathway - yeast; nfi04139:Mitophagy - yeast; nfi04148:Efferocytosis; nfi04620:Toll-like receptor signaling pathway	nfi04011;nfi04139;nfi04148;nfi04620	Efferocytosis;MAPK signaling pathway - yeast;Mitophagy - yeast;Toll-like receptor signaling pathway
FUN_000872-T1	sp|Q4WDZ0|SYM1_ASPFU	34.066	182	94	5	2	183	13	168	1.05e-20	82.4	SYM1_ASPFU
FUN_000874-T1	sp|Q00791|STCU_EMENI	29.181	281	164	8	16	287	7	261	1.57e-18	80.9	STCU_EMENI
FUN_000875-T1	sp|Q4WZ63|EASC_ASPFU	39.111	450	240	10	56	478	20	462	2.4e-86	275	EASC_ASPFU	Q4WZ63;	Eukaryota; Fungi; Dikarya; Ascomycota; Pezizomycotina; Eurotiomycetes; Eurotiomycetidae; Eurotiales; Aspergillaceae; Aspergillus; Aspergillus subgen Fumigati	easC	Catalase easC	Af293) (Neosartorya fumigata).	afm:AFUA_2G18030,	3512715; -.	(GO:0005737)C:cytoplasm,(GO:0005739)C:mitochondrion,(GO:0005777)C:peroxisome,	(GO:1900809)P:fumigaclavine C biosynthetic process,(GO:0042744)P:hydrogen peroxide catabolic process,(GO:0042542)P:response to hydrogen peroxide,	(GO:0004096)F:catalase activity,(GO:0020037)F:heme binding,(GO:0046872)F:metal ion binding,	Alkaloid biosynthesis; ergot alkaloid biosynthesis.	afm01200:Carbon metabolism; afm00380:Tryptophan metabolism; afm00630:Glyoxylate and dicarboxylate metabolism; afm01100:Metabolic pathways; afm01110:Biosynthesis of secondary metabolites; afm04011:MAPK signaling pathway - yeast; afm04146:Peroxisome	afm00380;afm00630;afm01100;afm01110;afm01200;afm04011;afm04146	Biosynthesis of secondary metabolites;Carbon metabolism;Glyoxylate and dicarboxylate metabolism;MAPK signaling pathway - yeast;Metabolic pathways;Peroxisome;Tryptophan metabolism
FUN_000879-T1	sp|Q4WVQ7|ATFB_ASPFU	41.975	81	47	0	89	169	165	245	3.52e-15	70.5	ATFB_ASPFU	Q4WVQ7;	Eukaryota; Fungi; Dikarya; Ascomycota; Pezizomycotina; Eurotiomycetes; Eurotiomycetidae; Eurotiales; Aspergillaceae; Aspergillus; Aspergillus subgen Fumigati	atfB	Basic leucine zipper (bZIP) transcription factor atfB	Af293) (Neosartorya fumigata).	afm:AFUA_5G12960,	3510880; -.	(GO:0005634)C:nucleus,	(GO:0006357)P:regulation of transcription by RNA polymerase II,	(GO:0035497)F:cAMP response element binding,(GO:0000981)F:DNA-binding transcription factor activity, RNA polymerase II-specific,(GO:0000978)F:RNA polymerase II cis-regulatory region sequence-specific DNA binding,
FUN_000882-T1	sp|Q4WLM9|TPS1A_ASPFU	38.242	421	242	6	214	627	73	482	9.25e-98	313	TPS1A_ASPFU
FUN_000883-T1	sp|Q4WLM9|TPS1A_ASPFU	84.538	498	76	1	1	497	1	498	0	885	TPS1A_ASPFU
FUN_000892-T1	sp|A1CAF0|MPKC_ASPCL	61.751	217	82	1	1	216	125	341	5.51e-98	288	MPKC_ASPCL	A1CAF0;	Eukaryota; Fungi; Dikarya; Ascomycota; Pezizomycotina; Eurotiomycetes; Eurotiomycetidae; Eurotiales; Aspergillaceae; Aspergillus; Aspergillus subgen Fumigati	mpkC	Mitogen-activated protein kinase mpkC	NRRL 1 / QM 1276 / 107).	act:ACLA_011450,	4706955; -.	(GO:0005737)C:cytoplasm,(GO:0005634)C:nucleus,	(GO:0034599)P:cellular response to oxidative stress,(GO:0007231)P:osmosensory signaling pathway,(GO:0016310)P:phosphorylation,(GO:0051403)P:stress-activated MAPK cascade,	(GO:0005524)F:ATP binding,(GO:0004707)F:MAP kinase activity,(GO:0106310)F:protein serine kinase activity,		act04011:MAPK signaling pathway - yeast; act04139:Mitophagy - yeast; act04148:Efferocytosis; act04620:Toll-like receptor signaling pathway	act04011;act04139;act04148;act04620	Efferocytosis;MAPK signaling pathway - yeast;Mitophagy - yeast;Toll-like receptor signaling pathway
FUN_000898-T1	sp|Q00791|STCU_EMENI	28.958	259	163	6	61	303	8	261	1.56e-27	105	STCU_EMENI
FUN_000899-T1	sp|C8VP36|6PGD_EMENI	66.331	496	164	3	25	517	1	496	0	689	6PGD_EMENI	C8VP36; Q5BCJ5;	Eukaryota; Fungi; Dikarya; Ascomycota; Pezizomycotina; Eurotiomycetes; Eurotiomycetidae; Eurotiales; Aspergillaceae; Aspergillus; Aspergillus subgen Nidulantes	AN10233	6-phosphogluconate dehydrogenase, decarboxylating	M139) (Aspergillus nidulans).			(GO:0005829)C:cytosol,	(GO:0046177)P:D-gluconate catabolic process,(GO:0009051)P:pentose-phosphate shunt, oxidative branch,	(GO:0050661)F:NADP binding,(GO:0008114)F:phosphogluconate 2-dehydrogenase activity,(GO:0004616)F:phosphogluconate dehydrogenase (decarboxylating) activity,	Carbohydrate degradation; pentose phosphate pathway; D-ribulose 5-phosphate from D-glucose 6-phosphate (oxidative stage): step 3/3.
FUN_000902-T1	sp|Q4WHW0|TPS1B_ASPFU	43.668	458	222	10	10	435	12	465	1.85e-127	375	TPS1B_ASPFU
FUN_000906-T1	sp|A1CFY8|XYL2_ASPCL	27.687	307	187	7	33	312	43	341	1.07e-32	122	XYL2_ASPCL
FUN_000909-T1	sp|A1CPG7|HOG1_ASPCL	74.545	165	24	1	1	147	185	349	6.38e-87	256	HOG1_ASPCL	A1CPG7;	Eukaryota; Fungi; Dikarya; Ascomycota; Pezizomycotina; Eurotiomycetes; Eurotiomycetidae; Eurotiales; Aspergillaceae; Aspergillus; Aspergillus subgen Fumigati	hog1	Mitogen-activated protein kinase hog1	NRRL 1 / QM 1276 / 107).	act:ACLA_022520,	4701107; -.	(GO:0005737)C:cytoplasm,(GO:0005634)C:nucleus,	(GO:0034599)P:cellular response to oxidative stress,(GO:0007231)P:osmosensory signaling pathway,(GO:0016310)P:phosphorylation,(GO:0051403)P:stress-activated MAPK cascade,	(GO:0005524)F:ATP binding,(GO:0004707)F:MAP kinase activity,(GO:0106310)F:protein serine kinase activity,		act04011:MAPK signaling pathway - yeast; act04139:Mitophagy - yeast; act04148:Efferocytosis; act04620:Toll-like receptor signaling pathway	act04011;act04139;act04148;act04620	Efferocytosis;MAPK signaling pathway - yeast;Mitophagy - yeast;Toll-like receptor signaling pathway
FUN_000910-T1	sp|B0XR80|SAKA_ASPFC	59.885	349	123	3	15	348	1	347	4.24e-158	446	SAKA_ASPFC
FUN_000915-T1	sp|Q5AUY2|DBAD_EMENI	37.533	381	233	3	21	397	64	443	3.2e-79	249	DBAD_EMENI	Q5AUY2; A0A1U8QNZ8; C8V4J8;	Eukaryota; Fungi; Dikarya; Ascomycota; Pezizomycotina; Eurotiomycetes; Eurotiomycetidae; Eurotiales; Aspergillaceae; Aspergillus; Aspergillus subgen Nidulantes	dbaD	MFS-type transporter dbaD	M139) (Aspergillus nidulans).	ani:AN7898.2,	2869138; -.	(GO:0005886)C:plasma membrane,		(GO:0022857)F:transmembrane transporter activity,
FUN_000917-T1	sp|Q4WR80|PGLR_ASPFU	54.354	379	165	6	1	376	1	374	1.7e-122	356	PGLR_ASPFU	Q4WR80;	Eukaryota; Fungi; Dikarya; Ascomycota; Pezizomycotina; Eurotiomycetes; Eurotiomycetidae; Eurotiales; Aspergillaceae; Aspergillus; Aspergillus subgen Fumigati	AFUA_1G17220	Probable endopolygalacturonase AFUA_1G17220	Af293) (Neosartorya fumigata).	afm:AFUA_1G17220,	3510122; -.	(GO:0005576)C:extracellular region,	(GO:0071555)P:cell wall organization,(GO:0045490)P:pectin catabolic process,	(GO:0004650)F:polygalacturonase activity,		afm00040:Pentose and glucuronate interconversions; afm01100:Metabolic pathways	afm00040;afm01100	Metabolic pathways;Pentose and glucuronate interconversions
FUN_000921-T1	sp|Q4WS70|MDRA_ASPFU	20.968	434	311	6	45	458	61	482	4.52e-15	75.1	MDRA_ASPFU	Q4WS70;	Eukaryota; Fungi; Dikarya; Ascomycota; Pezizomycotina; Eurotiomycetes; Eurotiomycetidae; Eurotiales; Aspergillaceae; Aspergillus; Aspergillus subgen Fumigati	mdrA	Major facilitator superfamily multidrug transporter mdrA	Af293) (Neosartorya fumigata).	afm:AFUA_1G13800,	3510614; -.	(GO:0005886)C:plasma membrane,	(GO:0055085)P:transmembrane transport,(GO:1990961)P:xenobiotic detoxification by transmembrane export across the plasma membrane,	(GO:0015385)F:sodium:proton antiporter activity,(GO:0022857)F:transmembrane transporter activity,
FUN_000923-T1	sp|A0A1U8QTA2|HXNT_EMENI	30.769	260	154	9	40	298	10	244	1.04e-27	111	HXNT_EMENI	A0A1U8QTA2; C8VJV9; Q5ARA3;	Eukaryota; Fungi; Dikarya; Ascomycota; Pezizomycotina; Eurotiomycetes; Eurotiomycetidae; Eurotiales; Aspergillaceae; Aspergillus; Aspergillus subgen Nidulantes	hxnT	Flavin oxidoreductase hxnT	M139) (Aspergillus nidulans).	ani:AN9177.2,	2868055; -.			(GO:0010181)F:FMN binding,(GO:0003959)F:NADPH dehydrogenase activity,
FUN_000928-T1	sp|C8VJW1|HXNP_EMENI	28.427	496	325	10	15	489	7	493	4.33e-55	189	HXNP_EMENI	C8VJW1;	Eukaryota; Fungi; Dikarya; Ascomycota; Pezizomycotina; Eurotiomycetes; Eurotiomycetidae; Eurotiales; Aspergillaceae; Aspergillus; Aspergillus subgen Nidulantes	hxnP	Major facilitator-type transporter hxnP	M139) (Aspergillus nidulans).			(GO:0005886)C:plasma membrane,		(GO:0022857)F:transmembrane transporter activity,
FUN_000930-T1	sp|C8VJR0|ALNH_EMENI	26.38	489	305	20	2	464	14	473	7.73e-31	123	ALNH_EMENI	C8VJR0;	Eukaryota; Fungi; Dikarya; Ascomycota; Pezizomycotina; Eurotiomycetes; Eurotiomycetidae; Eurotiales; Aspergillaceae; Aspergillus; Aspergillus subgen Nidulantes	alnH	Cytochrome P450 monooxygenase alnH	M139) (Aspergillus nidulans).	ani:AN9222.2,	2868091; -.	(GO:0016020)C:membrane,		(GO:0020037)F:heme binding,(GO:0005506)F:iron ion binding,(GO:0004497)F:monooxygenase activity,(GO:0016705)F:oxidoreductase activity, acting on paired donors, with incorporation or reduction of molecular oxygen,	Polyketide biosynthesis.
FUN_000936-T1	sp|Q4WE50|GET5_ASPFU	71.861	231	61	2	1	229	43	271	2.21e-118	335	GET5_ASPFU	Q4WE50;	Eukaryota; Fungi; Dikarya; Ascomycota; Pezizomycotina; Eurotiomycetes; Eurotiomycetidae; Eurotiales; Aspergillaceae; Aspergillus; Aspergillus subgen Fumigati	get5	Golgi to ER traffic protein 5	Af293) (Neosartorya fumigata).	afm:AFUA_5G01770,	3505764; -.	(GO:0005737)C:cytoplasm,				afm03060:Protein export	afm03060	Protein export
FUN_000940-T1	sp|Q00791|STCU_EMENI	29.104	268	163	9	4	259	9	261	1.47e-21	88.6	STCU_EMENI
FUN_000944-T1	sp|Q4WE58|TRM6_ASPFU	60.59	576	199	9	1	552	1	572	0	699	TRM6_ASPFU
FUN_000949-T1	sp|Q4WE62|CWC27_ASPFU	70.736	557	148	9	1	544	1	555	0	706	CWC27_ASPFU	Q4WE62;	Eukaryota; Fungi; Dikarya; Ascomycota; Pezizomycotina; Eurotiomycetes; Eurotiomycetidae; Eurotiales; Aspergillaceae; Aspergillus; Aspergillus subgen Fumigati	cwc27	Peptidyl-prolyl isomerase cwc27	Af293) (Neosartorya fumigata).	afm:AFUA_5G01890,	3505738; -.	(GO:0071013)C:catalytic step 2 spliceosome,(GO:0005737)C:cytoplasm,	(GO:0006397)P:mRNA processing,(GO:0006457)P:protein folding,(GO:0008380)P:RNA splicing,	(GO:0003755)F:peptidyl-prolyl cis-trans isomerase activity,
FUN_000957-T1	sp|Q5AUJ1|H2AZ_EMENI	96.992	133	4	0	1	133	1	133	3.25e-91	258	H2AZ_EMENI	Q5AUJ1; C8V603;	Eukaryota; Fungi; Dikarya; Ascomycota; Pezizomycotina; Eurotiomycetes; Eurotiomycetidae; Eurotiales; Aspergillaceae; Aspergillus; Aspergillus subgen Nidulantes	htz1	Histone H2A.Z	M139) (Aspergillus nidulans).	ani:AN8039.2,	2869194; -.	(GO:0000791)C:euchromatin,(GO:0000786)C:nucleosome,(GO:0005634)C:nucleus,	(GO:0140898)P:CENP-A eviction from euchromatin,(GO:0070828)P:heterochromatin organization,(GO:0070481)P:nuclear-transcribed mRNA catabolic process, non-stop decay,(GO:0006357)P:regulation of transcription by RNA polymerase II,(GO:0030466)P:silent mating-type cassette heterochromatin formation,	(GO:0042802)F:identical protein binding,(GO:0031492)F:nucleosomal DNA binding,(GO:0046982)F:protein heterodimerization activity,(GO:0000978)F:RNA polymerase II cis-regulatory region sequence-specific DNA binding,(GO:0030527)F:structural constituent of chromatin,
FUN_000959-T1	sp|P20445|G3P_EMENI	84.273	337	52	1	1	337	1	336	0	585	G3P_EMENI	P20445; C8V605; P41763; Q5AUI9;	Eukaryota; Fungi; Dikarya; Ascomycota; Pezizomycotina; Eurotiomycetes; Eurotiomycetidae; Eurotiales; Aspergillaceae; Aspergillus; Aspergillus subgen Nidulantes	gpdA	Glyceraldehyde-3-phosphate dehydrogenase	M139) (Aspergillus nidulans).	ani:AN8041.2,		(GO:0005829)C:cytosol,	(GO:0071470)P:cellular response to osmotic stress,(GO:0006094)P:gluconeogenesis,(GO:0006096)P:glycolytic process,	(GO:0004365)F:glyceraldehyde-3-phosphate dehydrogenase (NAD+) (phosphorylating) activity,(GO:0051287)F:NAD binding,(GO:0050661)F:NADP binding,	Carbohydrate degradation; glycolysis; pyruvate from D-glyceraldehyde 3-phosphate: step 1/5.
FUN_000968-T1	sp|Q5AUI1|LBSA_EMENI	65.534	206	66	3	11	213	10	213	9.62e-98	280	LBSA_EMENI	Q5AUI1; C8V615; P84514;	Eukaryota; Fungi; Dikarya; Ascomycota; Pezizomycotina; Eurotiomycetes; Eurotiomycetidae; Eurotiales; Aspergillaceae; Aspergillus; Aspergillus subgen Nidulantes	lbsA	Lactobacillus shifted protein	M139) (Aspergillus nidulans).	ani:AN8049.2,	2868971; -.	(GO:0005747)C:mitochondrial respiratory chain complex I,	(GO:0006120)P:mitochondrial electron transport, NADH to ubiquinone,
FUN_000980-T1	sp|A1D0A3|AGALB_NEOFI	72.596	416	106	1	4	411	32	447	0	646	AGALB_NEOFI	A1D0A3;	Eukaryota; Fungi; Dikarya; Ascomycota; Pezizomycotina; Eurotiomycetes; Eurotiomycetidae; Eurotiales; Aspergillaceae; Aspergillus; Aspergillus subgen Fumigati	aglB	Probable alpha-galactosidase B	/ JCM 1740 / NRRL 181 / WB 181) (Aspergillus fischerianus).	nfi:NFIA_039990,	4593097; -.	(GO:0005737)C:cytoplasm,(GO:0005576)C:extracellular region,	(GO:0016139)P:glycoside catabolic process,(GO:0009311)P:oligosaccharide metabolic process,	(GO:0004557)F:alpha-galactosidase activity,		nfi00052:Galactose metabolism; nfi01100:Metabolic pathways; nfi00600:Sphingolipid metabolism; nfi00561:Glycerolipid metabolism; nfi00603:Glycosphingolipid biosynthesis - globo and isoglobo series	nfi00052;nfi00561;nfi00600;nfi00603;nfi01100	Galactose metabolism;Glycerolipid metabolism;Glycosphingolipid biosynthesis - globo and isoglobo series;Metabolic pathways;Sphingolipid metabolism
FUN_000986-T1	sp|P50867|CYSK_EMENI	86.828	372	47	1	1	372	1	370	0	674	CYSK_EMENI	P50867; C8V672; Q5AUH3;	Eukaryota; Fungi; Dikarya; Ascomycota; Pezizomycotina; Eurotiomycetes; Eurotiomycetidae; Eurotiales; Aspergillaceae; Aspergillus; Aspergillus subgen Nidulantes	cysE	Cysteine synthase 1	M139) (Aspergillus nidulans).	ani:AN8057.2,	2869229; -.	(GO:0005737)C:cytoplasm,(GO:0005739)C:mitochondrion,	(GO:0008652)P:amino acid biosynthetic process,(GO:0006535)P:cysteine biosynthetic process from serine,	(GO:0004124)F:cysteine synthase activity,	Amino-acid biosynthesis; L-cysteine biosynthesis; L-cysteine from L-serine: step 2/2.
FUN_000989-T1	sp|Q4WW94|HAC2_ASPFU	26.426	333	213	7	1	307	64	390	2.34e-35	129	HAC2_ASPFU	Q4WW94;	Eukaryota; Fungi; Dikarya; Ascomycota; Pezizomycotina; Eurotiomycetes; Eurotiomycetidae; Eurotiales; Aspergillaceae; Aspergillus; Aspergillus subgen Fumigati	AFUA_5G14870	Serine/threonine protein kinase AFUA_5G14870	Af293) (Neosartorya fumigata).	afm:AFUA_5G14870,	3510953; -.	(GO:0005737)C:cytoplasm,(GO:0005634)C:nucleus,	(GO:0035556)P:intracellular signal transduction,(GO:0016310)P:phosphorylation,(GO:0050684)P:regulation of mRNA processing,(GO:0000245)P:spliceosomal complex assembly,	(GO:0005524)F:ATP binding,(GO:0004674)F:protein serine/threonine kinase activity,
FUN_000991-T1	sp|Q5BBL3|STE20_EMENI	41.948	267	151	3	8	272	567	831	5.28e-65	225	STE20_EMENI
FUN_000995-T1	sp|Q4X084|EGLX_ASPFU	39.145	304	164	10	91	381	32	327	8.53e-63	210	EGLX_ASPFU	Q4X084;	Eukaryota; Fungi; Dikarya; Ascomycota; Pezizomycotina; Eurotiomycetes; Eurotiomycetidae; Eurotiales; Aspergillaceae; Aspergillus; Aspergillus subgen Fumigati	AFUA_2G14360	Probable endo-1,3(4)-beta-glucanase AFUA_2G14360	Af293) (Neosartorya fumigata).	afm:AFUA_2G14360,	3513747; -.	(GO:0005886)C:plasma membrane,(GO:0098552)C:side of membrane,	(GO:0030245)P:cellulose catabolic process,(GO:0009251)P:glucan catabolic process,	(GO:0052861)F:glucan endo-1,3-beta-glucanase activity, C-3 substituted reducing group,(GO:0052862)F:glucan endo-1,4-beta-glucanase activity, C-3 substituted reducing group,
FUN_000998-T1	sp|Q5AUW6|ORSE_EMENI	30.729	384	230	11	1	384	1	348	3.17e-33	124	ORSE_EMENI	Q5AUW6; C8V4V4;	Eukaryota; Fungi; Dikarya; Ascomycota; Pezizomycotina; Eurotiomycetes; Eurotiomycetidae; Eurotiales; Aspergillaceae; Aspergillus; Aspergillus subgen Nidulantes	orsE	Dehydrogenase orsE	M139) (Aspergillus nidulans).	ani:AN7914.2,	2869245; -.	(GO:0005829)C:cytosol,	(GO:0019748)P:secondary metabolic process,	(GO:0070402)F:NADPH binding,(GO:0003960)F:NADPH:quinone reductase activity,
FUN_001004-T1	sp|Q4X1Q4|ADE_ASPFU	55.493	355	152	3	1	350	1	354	1.49e-139	397	ADE_ASPFU	Q4X1Q4;	Eukaryota; Fungi; Dikarya; Ascomycota; Pezizomycotina; Eurotiomycetes; Eurotiomycetidae; Eurotiales; Aspergillaceae; Aspergillus; Aspergillus subgen Fumigati	aah1	Adenine deaminase	Af293) (Neosartorya fumigata).	afm:AFUA_2G09150,	3513729; -.	(GO:0005829)C:cytosol,(GO:0005634)C:nucleus,	(GO:0006146)P:adenine catabolic process,(GO:0043103)P:hypoxanthine salvage,(GO:0009117)P:nucleotide metabolic process,(GO:0009168)P:purine ribonucleoside monophosphate biosynthetic process,	(GO:0000034)F:adenine deaminase activity,(GO:0008270)F:zinc ion binding,		afm01232:Nucleotide metabolism; afm00230:Purine metabolism; afm01100:Metabolic pathways	afm00230;afm01100;afm01232	Metabolic pathways;Nucleotide metabolism;Purine metabolism
FUN_001007-T1	sp|Q4X1Q4|ADE_ASPFU	25.524	286	184	10	263	543	83	344	7.23e-13	67.4	ADE_ASPFU	Q4X1Q4;	Eukaryota; Fungi; Dikarya; Ascomycota; Pezizomycotina; Eurotiomycetes; Eurotiomycetidae; Eurotiales; Aspergillaceae; Aspergillus; Aspergillus subgen Fumigati	aah1	Adenine deaminase	Af293) (Neosartorya fumigata).	afm:AFUA_2G09150,	3513729; -.	(GO:0005829)C:cytosol,(GO:0005634)C:nucleus,	(GO:0006146)P:adenine catabolic process,(GO:0043103)P:hypoxanthine salvage,(GO:0009117)P:nucleotide metabolic process,(GO:0009168)P:purine ribonucleoside monophosphate biosynthetic process,	(GO:0000034)F:adenine deaminase activity,(GO:0008270)F:zinc ion binding,		afm01232:Nucleotide metabolism; afm00230:Purine metabolism; afm01100:Metabolic pathways	afm00230;afm01100;afm01232	Metabolic pathways;Nucleotide metabolism;Purine metabolism
FUN_001009-T1	sp|B0XWK5|HASG_ASPFC	33.119	311	195	5	19	320	14	320	2.64e-39	145	HASG_ASPFC
FUN_001014-T1	sp|Q00659|SCONB_EMENI	23.353	334	172	11	299	568	362	675	9.82e-13	68.2	SCONB_EMENI
FUN_001015-T1	sp|Q5AUL4|FAL1_EMENI	97.744	399	9	0	1	399	1	399	0	813	FAL1_EMENI	Q5AUL4; C8V5T2;	Eukaryota; Fungi; Dikarya; Ascomycota; Pezizomycotina; Eurotiomycetes; Eurotiomycetidae; Eurotiales; Aspergillaceae; Aspergillus; Aspergillus subgen Nidulantes	fal1	ATP-dependent RNA helicase fal1	M139) (Aspergillus nidulans).	ani:AN8016.2,	2869287; -.	(GO:0071013)C:catalytic step 2 spliceosome,(GO:0005730)C:nucleolus,	(GO:0000398)P:mRNA splicing, via spliceosome,(GO:0006364)P:rRNA processing,	(GO:0005524)F:ATP binding,(GO:0016887)F:ATP hydrolysis activity,(GO:0003729)F:mRNA binding,(GO:0003724)F:RNA helicase activity,
FUN_001020-T1	sp|P17885|BIMA_EMENI	27.66	235	166	2	287	518	476	709	9.11e-28	116	BIMA_EMENI	P17885; C8V2B7; Q5AZZ2;	Eukaryota; Fungi; Dikarya; Ascomycota; Pezizomycotina; Eurotiomycetes; Eurotiomycetidae; Eurotiales; Aspergillaceae; Aspergillus; Aspergillus subgen Nidulantes	bimA	Protein bimA	M139) (Aspergillus nidulans).	ani:AN6138.2,		(GO:0005680)C:anaphase-promoting complex,(GO:0005737)C:cytoplasm,	(GO:0031145)P:anaphase-promoting complex-dependent catabolic process,(GO:0051301)P:cell division,(GO:0007091)P:metaphase/anaphase transition of mitotic cell cycle,(GO:0016567)P:protein ubiquitination,
FUN_001021-T1	sp|Q4WEB8|ERG20_ASPFU	83.573	347	57	0	1	347	1	347	0	608	ERG20_ASPFU	Q4WEB8;	Eukaryota; Fungi; Dikarya; Ascomycota; Pezizomycotina; Eurotiomycetes; Eurotiomycetidae; Eurotiales; Aspergillaceae; Aspergillus; Aspergillus subgen Fumigati	erg20	Farnesyl pyrophosphate synthase erg20	Af293) (Neosartorya fumigata).	afm:AFUA_5G02450,	3505656; -.	(GO:0005737)C:cytoplasm,	(GO:0046165)P:alcohol biosynthetic process,(GO:0045337)P:farnesyl diphosphate biosynthetic process,(GO:0033384)P:geranyl diphosphate biosynthetic process,(GO:0042181)P:ketone biosynthetic process,(GO:0043386)P:mycotoxin biosynthetic process,(GO:0016126)P:sterol biosynthetic process,	(GO:0004161)F:dimethylallyltranstransferase activity,(GO:0004337)F:geranyltranstransferase activity,(GO:0046872)F:metal ion binding,	Isoprenoid biosynthesis; farnesyl diphosphate biosynthesis; farnesyl diphosphate from geranyl diphosphate and isopentenyl diphosphate: step 1/1.	afm01100:Metabolic pathways; afm01110:Biosynthesis of secondary metabolites; afm00900:Terpenoid backbone biosynthesis	afm00900;afm01100;afm01110	Biosynthesis of secondary metabolites;Metabolic pathways;Terpenoid backbone biosynthesis
FUN_001021-T1	sp|Q4WEB8|ERG20_ASPFU	83.573	347	57	0	1	347	1	347	0	608	ERG20_ASPFU	Q4WEB8;	Eukaryota; Fungi; Dikarya; Ascomycota; Pezizomycotina; Eurotiomycetes; Eurotiomycetidae; Eurotiales; Aspergillaceae; Aspergillus; Aspergillus subgen Fumigati	erg20	Farnesyl pyrophosphate synthase erg20	Af293) (Neosartorya fumigata).	afm:AFUA_5G02450,	3505656; -.	(GO:0005737)C:cytoplasm,	(GO:0046165)P:alcohol biosynthetic process,(GO:0045337)P:farnesyl diphosphate biosynthetic process,(GO:0033384)P:geranyl diphosphate biosynthetic process,(GO:0042181)P:ketone biosynthetic process,(GO:0043386)P:mycotoxin biosynthetic process,(GO:0016126)P:sterol biosynthetic process,	(GO:0004161)F:dimethylallyltranstransferase activity,(GO:0004337)F:geranyltranstransferase activity,(GO:0046872)F:metal ion binding,	Isoprenoid biosynthesis; geranyl diphosphate biosynthesis; geranyl diphosphate from dimethylallyl diphosphate and isopentenyl diphosphate: step 1/1.	afm01100:Metabolic pathways; afm01110:Biosynthesis of secondary metabolites; afm00900:Terpenoid backbone biosynthesis	afm00900;afm01100;afm01110	Biosynthesis of secondary metabolites;Metabolic pathways;Terpenoid backbone biosynthesis
FUN_001023-T1	sp|A1C4X8|CFD1_ASPCL	79.688	320	53	5	1	320	1	308	2.17e-175	486	CFD1_ASPCL	A1C4X8;	Eukaryota; Fungi; Dikarya; Ascomycota; Pezizomycotina; Eurotiomycetes; Eurotiomycetidae; Eurotiales; Aspergillaceae; Aspergillus; Aspergillus subgen Fumigati	cfd1	Cytosolic Fe-S cluster assembly factor cfd1	NRRL 1 / QM 1276 / 107).	act:ACLA_001570,	4708655; -.	(GO:1904564)C:Nbp35-Cfd1 ATPase complex,	(GO:0016226)P:iron-sulfur cluster assembly,(GO:0002098)P:tRNA wobble uridine modification,	(GO:0051539)F:4 iron, 4 sulfur cluster binding,(GO:0005524)F:ATP binding,(GO:0016887)F:ATP hydrolysis activity,(GO:0140663)F:ATP-dependent FeS chaperone activity,(GO:0046872)F:metal ion binding,
FUN_001024-T1	sp|P0C8Q0|UBX1_EMENI	66.165	399	107	6	4	401	2	373	8.37e-172	482	UBX1_EMENI
FUN_001026-T1	sp|Q4WEE0|XANA_ASPFU	57.143	231	99	0	1	231	1	231	2.53e-97	281	XANA_ASPFU
FUN_001027-T1	sp|Q4WED9|XANB_ASPFU	73.364	657	170	2	47	699	106	761	0	1049	XANB_ASPFU
FUN_001028-T1	sp|A4DA05|XANC_ASPFU	71.831	71	14	2	3	69	1	69	1.1e-25	100	XANC_ASPFU
FUN_001029-T1	sp|Q4WED5|XANG_ASPFU	64.803	483	168	1	6	488	44	524	0	660	XANG_ASPFU
FUN_001034-T1	sp|Q4WB07|CDNPT_ASPFU	52.334	407	180	7	22	421	37	436	8.45e-152	435	CDNPT_ASPFU	Q4WB07;	Eukaryota; Fungi; Dikarya; Ascomycota; Pezizomycotina; Eurotiomycetes; Eurotiomycetidae; Eurotiales; Aspergillaceae; Aspergillus; Aspergillus subgen Fumigati	CdpNPT	Cyclic dipeptide prenyltransferase	Af293) (Neosartorya fumigata).	afm:AFUA_8G00620,	3504485; -.		(GO:0009820)P:alkaloid metabolic process,(GO:0018342)P:protein prenylation,(GO:0006508)P:proteolysis,	(GO:0004177)F:aminopeptidase activity,(GO:0008233)F:peptidase activity,(GO:0004659)F:prenyltransferase activity,(GO:0050364)F:tryptophan dimethylallyltransferase activity,
FUN_001035-T1	sp|E9RCR4|GLIC_ASPFU	35	460	278	4	5	451	35	486	2.44e-98	302	GLIC_ASPFU	E9RCR4; Q4WMJ6; Q5MBU0;	Eukaryota; Fungi; Dikarya; Ascomycota; Pezizomycotina; Eurotiomycetes; Eurotiomycetidae; Eurotiales; Aspergillaceae; Aspergillus; Aspergillus subgen Fumigati	gliC	Cytochrome P450 monooxygenase gliC	Af293) (Neosartorya fumigata).	afm:AFUA_6G09670,	3508161; -.		(GO:0044249)P:cellular biosynthetic process,(GO:1901362)P:organic cyclic compound biosynthetic process,(GO:0044550)P:secondary metabolite biosynthetic process,(GO:0044283)P:small molecule biosynthetic process,	(GO:0020037)F:heme binding,(GO:0005506)F:iron ion binding,(GO:0004497)F:monooxygenase activity,(GO:0016705)F:oxidoreductase activity, acting on paired donors, with incorporation or reduction of molecular oxygen,	Mycotoxin biosynthesis.	afm00404:Staurosporine biosynthesis; afm01110:Biosynthesis of secondary metabolites	afm00404;afm01110	Biosynthesis of secondary metabolites;Staurosporine biosynthesis
FUN_001036-T1	sp|Q5AUZ6|ATNA_EMENI	31.217	2300	1460	48	127	2362	2777	5018	0	1081	ATNA_EMENI	Q5AUZ6; A0A1U8QJC1; C8V3Z0;	Eukaryota; Fungi; Dikarya; Ascomycota; Pezizomycotina; Eurotiomycetes; Eurotiomycetidae; Eurotiales; Aspergillaceae; Aspergillus; Aspergillus subgen Nidulantes	atnA	Nonribosomal peptide synthase atnA	M139) (Aspergillus nidulans).	ani:AN7884.2,	2868928; -.	(GO:0005737)C:cytoplasm,(GO:0005829)C:cytosol,	(GO:0043041)P:amino acid activation for nonribosomal peptide biosynthetic process,(GO:0044550)P:secondary metabolite biosynthetic process,	(GO:0016853)F:isomerase activity,(GO:0016874)F:ligase activity,(GO:0031177)F:phosphopantetheine binding,	Secondary metabolite biosynthesis.
FUN_001036-T1	sp|Q5AUZ6|ATNA_EMENI	34.603	1916	1169	35	34	1895	68	1953	0	1021	ATNA_EMENI	Q5AUZ6; A0A1U8QJC1; C8V3Z0;	Eukaryota; Fungi; Dikarya; Ascomycota; Pezizomycotina; Eurotiomycetes; Eurotiomycetidae; Eurotiales; Aspergillaceae; Aspergillus; Aspergillus subgen Nidulantes	atnA	Nonribosomal peptide synthase atnA	M139) (Aspergillus nidulans).	ani:AN7884.2,	2868928; -.	(GO:0005737)C:cytoplasm,(GO:0005829)C:cytosol,	(GO:0043041)P:amino acid activation for nonribosomal peptide biosynthetic process,(GO:0044550)P:secondary metabolite biosynthetic process,	(GO:0016853)F:isomerase activity,(GO:0016874)F:ligase activity,(GO:0031177)F:phosphopantetheine binding,	Secondary metabolite biosynthesis.
FUN_001036-T1	sp|Q5AUZ6|ATNA_EMENI	34.712	1838	1082	40	122	1886	4963	6755	0	968	ATNA_EMENI	Q5AUZ6; A0A1U8QJC1; C8V3Z0;	Eukaryota; Fungi; Dikarya; Ascomycota; Pezizomycotina; Eurotiomycetes; Eurotiomycetidae; Eurotiales; Aspergillaceae; Aspergillus; Aspergillus subgen Nidulantes	atnA	Nonribosomal peptide synthase atnA	M139) (Aspergillus nidulans).	ani:AN7884.2,	2868928; -.	(GO:0005737)C:cytoplasm,(GO:0005829)C:cytosol,	(GO:0043041)P:amino acid activation for nonribosomal peptide biosynthetic process,(GO:0044550)P:secondary metabolite biosynthetic process,	(GO:0016853)F:isomerase activity,(GO:0016874)F:ligase activity,(GO:0031177)F:phosphopantetheine binding,	Secondary metabolite biosynthesis.
FUN_001036-T1	sp|Q5AUZ6|ATNA_EMENI	29.991	2294	1384	68	179	2351	3904	6096	0	900	ATNA_EMENI	Q5AUZ6; A0A1U8QJC1; C8V3Z0;	Eukaryota; Fungi; Dikarya; Ascomycota; Pezizomycotina; Eurotiomycetes; Eurotiomycetidae; Eurotiales; Aspergillaceae; Aspergillus; Aspergillus subgen Nidulantes	atnA	Nonribosomal peptide synthase atnA	M139) (Aspergillus nidulans).	ani:AN7884.2,	2868928; -.	(GO:0005737)C:cytoplasm,(GO:0005829)C:cytosol,	(GO:0043041)P:amino acid activation for nonribosomal peptide biosynthetic process,(GO:0044550)P:secondary metabolite biosynthetic process,	(GO:0016853)F:isomerase activity,(GO:0016874)F:ligase activity,(GO:0031177)F:phosphopantetheine binding,	Secondary metabolite biosynthesis.
FUN_001036-T1	sp|Q5AUZ6|ATNA_EMENI	28.104	1466	937	39	825	2241	2395	3792	1.36e-151	526	ATNA_EMENI	Q5AUZ6; A0A1U8QJC1; C8V3Z0;	Eukaryota; Fungi; Dikarya; Ascomycota; Pezizomycotina; Eurotiomycetes; Eurotiomycetidae; Eurotiales; Aspergillaceae; Aspergillus; Aspergillus subgen Nidulantes	atnA	Nonribosomal peptide synthase atnA	M139) (Aspergillus nidulans).	ani:AN7884.2,	2868928; -.	(GO:0005737)C:cytoplasm,(GO:0005829)C:cytosol,	(GO:0043041)P:amino acid activation for nonribosomal peptide biosynthetic process,(GO:0044550)P:secondary metabolite biosynthetic process,	(GO:0016853)F:isomerase activity,(GO:0016874)F:ligase activity,(GO:0031177)F:phosphopantetheine binding,	Secondary metabolite biosynthesis.
FUN_001036-T1	sp|Q5AUZ6|ATNA_EMENI	29.99	987	621	21	1278	2241	251	1190	1.54e-124	439	ATNA_EMENI	Q5AUZ6; A0A1U8QJC1; C8V3Z0;	Eukaryota; Fungi; Dikarya; Ascomycota; Pezizomycotina; Eurotiomycetes; Eurotiomycetidae; Eurotiales; Aspergillaceae; Aspergillus; Aspergillus subgen Nidulantes	atnA	Nonribosomal peptide synthase atnA	M139) (Aspergillus nidulans).	ani:AN7884.2,	2868928; -.	(GO:0005737)C:cytoplasm,(GO:0005829)C:cytosol,	(GO:0043041)P:amino acid activation for nonribosomal peptide biosynthetic process,(GO:0044550)P:secondary metabolite biosynthetic process,	(GO:0016853)F:isomerase activity,(GO:0016874)F:ligase activity,(GO:0031177)F:phosphopantetheine binding,	Secondary metabolite biosynthesis.
FUN_001036-T1	sp|Q5AUZ6|ATNA_EMENI	28.233	464	278	11	1899	2336	2371	2805	1.01e-41	167	ATNA_EMENI	Q5AUZ6; A0A1U8QJC1; C8V3Z0;	Eukaryota; Fungi; Dikarya; Ascomycota; Pezizomycotina; Eurotiomycetes; Eurotiomycetidae; Eurotiales; Aspergillaceae; Aspergillus; Aspergillus subgen Nidulantes	atnA	Nonribosomal peptide synthase atnA	M139) (Aspergillus nidulans).	ani:AN7884.2,	2868928; -.	(GO:0005737)C:cytoplasm,(GO:0005829)C:cytosol,	(GO:0043041)P:amino acid activation for nonribosomal peptide biosynthetic process,(GO:0044550)P:secondary metabolite biosynthetic process,	(GO:0016853)F:isomerase activity,(GO:0016874)F:ligase activity,(GO:0031177)F:phosphopantetheine binding,	Secondary metabolite biosynthesis.
FUN_001055-T1	sp|Q4WND5|SRCA_ASPFU	25.841	832	413	29	148	844	47	809	1.36e-45	175	SRCA_ASPFU
FUN_001056-T1	sp|Q4WEP7|CHIA1_ASPFU	35.457	361	191	18	14	351	13	354	2.82e-49	179	CHIA1_ASPFU	Q4WEP7;	Eukaryota; Fungi; Dikarya; Ascomycota; Pezizomycotina; Eurotiomycetes; Eurotiomycetidae; Eurotiales; Aspergillaceae; Aspergillus; Aspergillus subgen Fumigati	chiA1	Endochitinase A1	Af293) (Neosartorya fumigata).	afm:AFUA_5G03760,	3505591; -.	(GO:0005576)C:extracellular region,(GO:0005886)C:plasma membrane,(GO:0098552)C:side of membrane,	(GO:0001896)P:autolysis,(GO:0006032)P:chitin catabolic process,(GO:0000272)P:polysaccharide catabolic process,	(GO:0008061)F:chitin binding,(GO:0004568)F:chitinase activity,		afm00520:Amino sugar and nucleotide sugar metabolism; afm01100:Metabolic pathways	afm00520;afm01100	Amino sugar and nucleotide sugar metabolism;Metabolic pathways
FUN_001060-T1	sp|Q5AUY3|DBAB_EMENI	37.143	350	190	8	16	345	11	350	9.79e-67	214	DBAB_EMENI	Q5AUY3; A0A1U8QLN1; C8V4J6;	Eukaryota; Fungi; Dikarya; Ascomycota; Pezizomycotina; Eurotiomycetes; Eurotiomycetidae; Eurotiales; Aspergillaceae; Aspergillus; Aspergillus subgen Nidulantes	dbaB	FAD-dependent monooxygenase dbaB	M139) (Aspergillus nidulans).	ani:AN7897.2,	2869255; -.		(GO:0044550)P:secondary metabolite biosynthetic process,	(GO:0071949)F:FAD binding,(GO:0004497)F:monooxygenase activity,	Secondary metabolite biosynthesis.
FUN_001063-T1	sp|Q00791|STCU_EMENI	33.333	261	158	6	2	251	6	261	8.87e-29	107	STCU_EMENI
FUN_001067-T1	sp|Q5B7I9|INPD_EMENI	26.128	421	295	6	45	456	44	457	8.33e-39	146	INPD_EMENI	Q5B7I9; C8V550;	Eukaryota; Fungi; Dikarya; Ascomycota; Pezizomycotina; Eurotiomycetes; Eurotiomycetidae; Eurotiales; Aspergillaceae; Aspergillus; Aspergillus subgen Nidulantes	inpD	MFS efflux transporter inpD	M139) (Aspergillus nidulans).	ani:AN3491.2,	2872912; -.	(GO:0005886)C:plasma membrane,	(GO:0055085)P:transmembrane transport,	(GO:0022857)F:transmembrane transporter activity,
FUN_001073-T1	sp|Q4X251|AKR1_ASPFU	30.882	204	135	2	1193	1393	73	273	9.17e-16	80.1	AKR1_ASPFU	Q4X251;	Eukaryota; Fungi; Dikarya; Ascomycota; Pezizomycotina; Eurotiomycetes; Eurotiomycetidae; Eurotiales; Aspergillaceae; Aspergillus; Aspergillus subgen Fumigati	akr1	Palmitoyltransferase akr1	Af293) (Neosartorya fumigata).	afm:AFUA_2G07670,	3513639; -.	(GO:0031901)C:early endosome membrane,(GO:0000139)C:Golgi membrane,		(GO:0016409)F:palmitoyltransferase activity,(GO:0019706)F:protein-cysteine S-palmitoyltransferase activity,
FUN_001078-T1	sp|C8VJW1|HXNP_EMENI	27.789	475	323	8	54	519	32	495	6.45e-57	195	HXNP_EMENI	C8VJW1;	Eukaryota; Fungi; Dikarya; Ascomycota; Pezizomycotina; Eurotiomycetes; Eurotiomycetidae; Eurotiales; Aspergillaceae; Aspergillus; Aspergillus subgen Nidulantes	hxnP	Major facilitator-type transporter hxnP	M139) (Aspergillus nidulans).			(GO:0005886)C:plasma membrane,		(GO:0022857)F:transmembrane transporter activity,
FUN_001079-T1	sp|A1CNK4|AGDC_ASPCL	32.923	325	202	9	554	872	508	822	4.76e-45	172	AGDC_ASPCL	A1CNK4;	Eukaryota; Fungi; Dikarya; Ascomycota; Pezizomycotina; Eurotiomycetes; Eurotiomycetidae; Eurotiales; Aspergillaceae; Aspergillus; Aspergillus subgen Fumigati	agdC	Probable alpha/beta-glucosidase agdC	NRRL 1 / QM 1276 / 107).	act:ACLA_019300,	4700931; -.	(GO:0005576)C:extracellular region,	(GO:0071555)P:cell wall organization,(GO:0000272)P:polysaccharide catabolic process,	(GO:0008422)F:beta-glucosidase activity,(GO:0030246)F:carbohydrate binding,(GO:0032450)F:maltose alpha-glucosidase activity,(GO:0102483)F:scopolin beta-glucosidase activity,		act01100:Metabolic pathways; act00500:Starch and sucrose metabolism; act00052:Galactose metabolism; act01110:Biosynthesis of secondary metabolites	act00052;act00500;act01100;act01110	Biosynthesis of secondary metabolites;Galactose metabolism;Metabolic pathways;Starch and sucrose metabolism
FUN_001079-T1	sp|A1CNK4|AGDC_ASPCL	28.25	400	246	13	169	548	51	429	3.51e-31	129	AGDC_ASPCL	A1CNK4;	Eukaryota; Fungi; Dikarya; Ascomycota; Pezizomycotina; Eurotiomycetes; Eurotiomycetidae; Eurotiales; Aspergillaceae; Aspergillus; Aspergillus subgen Fumigati	agdC	Probable alpha/beta-glucosidase agdC	NRRL 1 / QM 1276 / 107).	act:ACLA_019300,	4700931; -.	(GO:0005576)C:extracellular region,	(GO:0071555)P:cell wall organization,(GO:0000272)P:polysaccharide catabolic process,	(GO:0008422)F:beta-glucosidase activity,(GO:0030246)F:carbohydrate binding,(GO:0032450)F:maltose alpha-glucosidase activity,(GO:0102483)F:scopolin beta-glucosidase activity,		act01100:Metabolic pathways; act00500:Starch and sucrose metabolism; act00052:Galactose metabolism; act01110:Biosynthesis of secondary metabolites	act00052;act00500;act01100;act01110	Biosynthesis of secondary metabolites;Galactose metabolism;Metabolic pathways;Starch and sucrose metabolism
FUN_001080-T1	sp|Q7Z8P9|NDK_ASPFU	82.667	150	26	0	4	153	2	151	5.32e-94	266	NDK_ASPFU	Q7Z8P9; Q4WEM0;	Eukaryota; Fungi; Dikarya; Ascomycota; Pezizomycotina; Eurotiomycetes; Eurotiomycetidae; Eurotiales; Aspergillaceae; Aspergillus; Aspergillus subgen Fumigati	ndk1	Nucleoside diphosphate kinase	Af293) (Neosartorya fumigata).	afm:AFUA_5G03490,	3505356; -.		(GO:0006241)P:CTP biosynthetic process,(GO:0006183)P:GTP biosynthetic process,(GO:0016310)P:phosphorylation,(GO:0006228)P:UTP biosynthetic process,	(GO:0005524)F:ATP binding,(GO:0046872)F:metal ion binding,(GO:0004550)F:nucleoside diphosphate kinase activity,		afm01232:Nucleotide metabolism; afm01100:Metabolic pathways; afm01240:Biosynthesis of cofactors; afm00230:Purine metabolism; afm00240:Pyrimidine metabolism; afm01110:Biosynthesis of secondary metabolites	afm00230;afm00240;afm01100;afm01110;afm01232;afm01240	Biosynthesis of cofactors;Biosynthesis of secondary metabolites;Metabolic pathways;Nucleotide metabolism;Purine metabolism;Pyrimidine metabolism
FUN_001085-T1	sp|A1C4Z4|SLX1_ASPCL	49.074	432	182	7	5	402	7	434	1.82e-132	384	SLX1_ASPCL
FUN_001090-T1	sp|Q03149|WA_EMENI	66.605	2159	690	10	1	2137	1	2150	0	3010	WA_EMENI
FUN_001098-T1	sp|Q4WQY9|TPCI_ASPFU	33.413	419	267	6	1	410	1	416	1.09e-81	255	TPCI_ASPFU
FUN_001102-T1	sp|A1DA64|FTMF_NEOFI	26.389	288	180	8	1	277	1	267	6.14e-17	77	FTMF_NEOFI	A1DA64;	Eukaryota; Fungi; Dikarya; Ascomycota; Pezizomycotina; Eurotiomycetes; Eurotiomycetidae; Eurotiales; Aspergillaceae; Aspergillus; Aspergillus subgen Fumigati	ftmF	Verruculogen synthase	/ JCM 1740 / NRRL 181 / WB 181) (Aspergillus fischerianus).	nfi:NFIA_093740,	4588684; -.		(GO:0009820)P:alkaloid metabolic process,	(GO:0051213)F:dioxygenase activity,	Mycotoxin biosynthesis.	nfi00404:Staurosporine biosynthesis; nfi01100:Metabolic pathways; nfi01110:Biosynthesis of secondary metabolites	nfi00404;nfi01100;nfi01110	Biosynthesis of secondary metabolites;Metabolic pathways;Staurosporine biosynthesis
FUN_001105-T1	sp|P18696|PUTX_EMENI	26.995	426	290	8	24	430	14	437	7.07e-40	148	PUTX_EMENI
FUN_001111-T1	sp|Q4WEK0|RODF_ASPFU	40.404	99	53	2	52	147	44	139	5.3e-17	72	RODF_ASPFU
FUN_001114-T1	sp|B0Y4P5|CREB_ASPFC	30.769	182	112	5	352	530	270	440	1.28e-16	82.4	CREB_ASPFC	B0Y4P5;	Eukaryota; Fungi; Dikarya; Ascomycota; Pezizomycotina; Eurotiomycetes; Eurotiomycetidae; Eurotiales; Aspergillaceae; Aspergillus; Aspergillus subgen Fumigati	creB	Probable ubiquitin carboxyl-terminal hydrolase creB	fumigata).			(GO:0005829)C:cytosol,(GO:0005634)C:nucleus,	(GO:0045013)P:carbon catabolite repression of transcription,(GO:0006511)P:ubiquitin-dependent protein catabolic process,	(GO:0004843)F:cysteine-type deubiquitinase activity,
FUN_001116-T1	sp|Q4WYA5|PMP3_ASPFU	50.877	57	28	0	1	57	1	57	1.77e-14	59.7	PMP3_ASPFU
FUN_001125-T1	sp|Q96VK3|BUR1_EMENI	40.122	329	175	6	732	1042	31	355	2.84e-69	239	BUR1_EMENI	Q96VK3; C8V9B2; Q5AS65;	Eukaryota; Fungi; Dikarya; Ascomycota; Pezizomycotina; Eurotiomycetes; Eurotiomycetidae; Eurotiales; Aspergillaceae; Aspergillus; Aspergillus subgen Nidulantes	ptkA	Serine/threonine-protein kinase bur1	M139) (Aspergillus nidulans).	ani:AN8865.2,		(GO:0000785)C:chromatin,(GO:0005634)C:nucleus,(GO:0070691)C:P-TEFb complex,(GO:0070693)C:P-TEFb-cap methyltransferase complex,	(GO:0016310)P:phosphorylation,(GO:0032968)P:positive regulation of transcription elongation by RNA polymerase II,(GO:0060261)P:positive regulation of transcription initiation by RNA polymerase II,(GO:0006368)P:transcription elongation by RNA polymerase II,	(GO:0005524)F:ATP binding,(GO:0030332)F:cyclin binding,(GO:0004693)F:cyclin-dependent protein serine/threonine kinase activity,(GO:0106310)F:protein serine kinase activity,(GO:0140836)F:RNA polymerase II CTD heptapeptide repeat S5 kinase activity,
FUN_001128-T1	sp|Q4WEI5|HAT2_ASPFU	89.104	413	45	0	30	442	23	435	0	785	HAT2_ASPFU	Q4WEI5;	Eukaryota; Fungi; Dikarya; Ascomycota; Pezizomycotina; Eurotiomycetes; Eurotiomycetidae; Eurotiales; Aspergillaceae; Aspergillus; Aspergillus subgen Fumigati	hat2	Histone acetyltransferase type B subunit 2	Af293) (Neosartorya fumigata).	afm:AFUA_5G03130,	3505380; -.	(GO:0005737)C:cytoplasm,(GO:0035098)C:ESC/E(Z) complex,(GO:0005634)C:nucleus,(GO:0016581)C:NuRD complex,(GO:0033698)C:Rpd3L complex,(GO:0070210)C:Rpd3L-Expanded complex,	(GO:0006338)P:chromatin remodeling,(GO:0006355)P:regulation of DNA-templated transcription,	(GO:0042393)F:histone binding,(GO:0031491)F:nucleosome binding,		afm03082:ATP-dependent chromatin remodeling; afm03083:Polycomb repressive complex	afm03082;afm03083	ATP-dependent chromatin remodeling;Polycomb repressive complex
FUN_001129-T1	sp|Q5BFH3|XRN2_EMENI	38.522	758	369	17	1	669	1	750	8.3e-151	482	XRN2_EMENI
FUN_001130-T1	sp|C8VN91|PBCG_EMENI	40.988	344	169	7	8	349	210	521	9.02e-83	258	PBCG_EMENI	C8VN91; Q5BCY2;	Eukaryota; Fungi; Dikarya; Ascomycota; Pezizomycotina; Eurotiomycetes; Eurotiomycetidae; Eurotiales; Aspergillaceae; Aspergillus; Aspergillus subgen Nidulantes	AN1598	Cytochrome P450 monooxygenase AN1598	M139) (Aspergillus nidulans).	ani:AN1598.2,	2875700; -.	(GO:0016020)C:membrane,	(GO:0019748)P:secondary metabolic process,(GO:0016114)P:terpenoid biosynthetic process,	(GO:0020037)F:heme binding,(GO:0005506)F:iron ion binding,(GO:0004497)F:monooxygenase activity,(GO:0016705)F:oxidoreductase activity, acting on paired donors, with incorporation or reduction of molecular oxygen,	Secondary metabolite biosynthesis; terpenoid biosynthesis.
FUN_001131-T1	sp|A1CF18|LIS12_ASPCL	28.39	236	144	8	282	500	26	253	7.88e-19	87.4	LIS12_ASPCL	A1CF18;	Eukaryota; Fungi; Dikarya; Ascomycota; Pezizomycotina; Eurotiomycetes; Eurotiomycetidae; Eurotiales; Aspergillaceae; Aspergillus; Aspergillus subgen Fumigati	lis1-2	Nuclear distribution protein nudF 2	NRRL 1 / QM 1276 / 107).	act:ACLA_091650,	4705134; -.	(GO:0005881)C:cytoplasmic microtubule,(GO:0000776)C:kinetochore,(GO:0005875)C:microtubule associated complex,(GO:0005635)C:nuclear envelope,(GO:0000922)C:spindle pole,	(GO:0048854)P:brain morphogenesis,(GO:0051301)P:cell division,(GO:0000132)P:establishment of mitotic spindle orientation,(GO:0031023)P:microtubule organizing center organization,(GO:0051012)P:microtubule sliding,(GO:0007097)P:nuclear migration,(GO:0008090)P:retrograde axonal transport,(GO:0047496)P:vesicle transport along microtubule,	(GO:0070840)F:dynein complex binding,(GO:0051010)F:microtubule plus-end binding,		act00565:Ether lipid metabolism; act01100:Metabolic pathways	act00565;act01100	Ether lipid metabolism;Metabolic pathways
FUN_001131-T1	sp|A1CF18|LIS12_ASPCL	23.876	356	221	16	187	510	28	365	6.22e-14	72.4	LIS12_ASPCL	A1CF18;	Eukaryota; Fungi; Dikarya; Ascomycota; Pezizomycotina; Eurotiomycetes; Eurotiomycetidae; Eurotiales; Aspergillaceae; Aspergillus; Aspergillus subgen Fumigati	lis1-2	Nuclear distribution protein nudF 2	NRRL 1 / QM 1276 / 107).	act:ACLA_091650,	4705134; -.	(GO:0005881)C:cytoplasmic microtubule,(GO:0000776)C:kinetochore,(GO:0005875)C:microtubule associated complex,(GO:0005635)C:nuclear envelope,(GO:0000922)C:spindle pole,	(GO:0048854)P:brain morphogenesis,(GO:0051301)P:cell division,(GO:0000132)P:establishment of mitotic spindle orientation,(GO:0031023)P:microtubule organizing center organization,(GO:0051012)P:microtubule sliding,(GO:0007097)P:nuclear migration,(GO:0008090)P:retrograde axonal transport,(GO:0047496)P:vesicle transport along microtubule,	(GO:0070840)F:dynein complex binding,(GO:0051010)F:microtubule plus-end binding,		act00565:Ether lipid metabolism; act01100:Metabolic pathways	act00565;act01100	Ether lipid metabolism;Metabolic pathways
FUN_001135-T1	sp|Q4WZB4|ABR1_ASPFU	60.192	520	197	4	5	516	4	521	0	663	ABR1_ASPFU	Q4WZB4;	Eukaryota; Fungi; Dikarya; Ascomycota; Pezizomycotina; Eurotiomycetes; Eurotiomycetidae; Eurotiales; Aspergillaceae; Aspergillus; Aspergillus subgen Fumigati	abr1	Multicopper oxidase abr1	Af293) (Neosartorya fumigata).	afm:AFUA_2G17540,	3512773; -.	(GO:0009986)C:cell surface,(GO:0005576)C:extracellular region,(GO:0033573)C:high-affinity iron permease complex,	(GO:0010106)P:cellular response to iron ion starvation,(GO:0042438)P:melanin biosynthetic process,(GO:0046148)P:pigment biosynthetic process,(GO:0033215)P:reductive iron assimilation,	(GO:0005507)F:copper ion binding,(GO:0004322)F:ferroxidase activity,	Pigment biosynthesis; melanin biosynthesis.
FUN_001138-T1	sp|O14434|ARP1_ASPFU	74.843	159	40	0	11	169	5	163	3.37e-91	260	ARP1_ASPFU	O14434; Q4WZB0;	Eukaryota; Fungi; Dikarya; Ascomycota; Pezizomycotina; Eurotiomycetes; Eurotiomycetidae; Eurotiales; Aspergillaceae; Aspergillus; Aspergillus subgen Fumigati	arp1	Scytalone dehydratase arp1	Af293) (Neosartorya fumigata).	afm:AFUA_2G17580,	3513289; -.	(GO:0005768)C:endosome,	(GO:0048315)P:conidium formation,(GO:0042438)P:melanin biosynthetic process,(GO:0046148)P:pigment biosynthetic process,(GO:0030435)P:sporulation resulting in formation of a cellular spore,	(GO:0030411)F:scytalone dehydratase activity,	Pigment biosynthesis; melanin biosynthesis.
FUN_001139-T1	sp|E9QUT3|ARP2_ASPFU	74.51	255	62	1	13	264	10	264	4.31e-130	367	ARP2_ASPFU	E9QUT3;	Eukaryota; Fungi; Dikarya; Ascomycota; Pezizomycotina; Eurotiomycetes; Eurotiomycetidae; Eurotiales; Aspergillaceae; Aspergillus; Aspergillus subgen Fumigati	arp2	Hydroxynaphthalene reductase arp2	Af293) (Neosartorya fumigata).	afm:AFUA_2G17560,	3513287; -.	(GO:0005768)C:endosome,	(GO:0042438)P:melanin biosynthetic process,(GO:0046148)P:pigment biosynthetic process,	(GO:0047039)F:tetrahydroxynaphthalene reductase activity,	Pigment biosynthesis; melanin biosynthesis.	afm01212:Fatty acid metabolism; afm01100:Metabolic pathways; afm00061:Fatty acid biosynthesis; afm01240:Biosynthesis of cofactors; afm00780:Biotin metabolism; afm01110:Biosynthesis of secondary metabolites	afm00061;afm00780;afm01100;afm01110;afm01212;afm01240	Biosynthesis of cofactors;Biosynthesis of secondary metabolites;Biotin metabolism;Fatty acid biosynthesis;Fatty acid metabolism;Metabolic pathways
FUN_001140-T1	sp|Q4WZB3|AYG1_ASPFU	67.322	407	130	3	1	406	1	405	0	582	AYG1_ASPFU	Q4WZB3;	Eukaryota; Fungi; Dikarya; Ascomycota; Pezizomycotina; Eurotiomycetes; Eurotiomycetidae; Eurotiales; Aspergillaceae; Aspergillus; Aspergillus subgen Fumigati	ayg1	Heptaketide hydrolyase ayg1	Af293) (Neosartorya fumigata).	afm:AFUA_2G17550,	3513286; -.	(GO:0005768)C:endosome,	(GO:0042438)P:melanin biosynthetic process,(GO:0046148)P:pigment biosynthetic process,(GO:0030640)P:polyketide catabolic process,	(GO:0016787)F:hydrolase activity,	Pigment biosynthesis; melanin biosynthesis.
FUN_001141-T1	sp|Q4WEH7|PRP45_ASPFU	85.862	580	78	3	3	580	2	579	0	954	PRP45_ASPFU
FUN_001146-T1	sp|Q4WEH3|LP11B_ASPFU	57.619	420	162	6	1	407	2	418	5.97e-154	439	LP11B_ASPFU	Q4WEH3;	Eukaryota; Fungi; Dikarya; Ascomycota; Pezizomycotina; Eurotiomycetes; Eurotiomycetidae; Eurotiales; Aspergillaceae; Aspergillus; Aspergillus subgen Fumigati	AA11B	AA11 family lytic polysaccharide monooxygenase B	Af293) (Neosartorya fumigata).	afm:AFUA_5G03010,	3505717; -.
FUN_001150-T1	sp|B0Y566|AFUMB_ASPFC	38.12	383	213	9	2	371	125	496	1.04e-66	217	AFUMB_ASPFC	B0Y566;	Eukaryota; Fungi; Dikarya; Ascomycota; Pezizomycotina; Eurotiomycetes; Eurotiomycetidae; Eurotiales; Aspergillaceae; Aspergillus; Aspergillus subgen Fumigati	afumB	Cytochrome P450 monooxygenase afumB	fumigata).			(GO:0016020)C:membrane,	(GO:0044249)P:cellular biosynthetic process,(GO:1901362)P:organic cyclic compound biosynthetic process,(GO:0044550)P:secondary metabolite biosynthetic process,(GO:0044283)P:small molecule biosynthetic process,	(GO:0020037)F:heme binding,(GO:0005506)F:iron ion binding,(GO:0004497)F:monooxygenase activity,(GO:0016705)F:oxidoreductase activity, acting on paired donors, with incorporation or reduction of molecular oxygen,	Secondary metabolite biosynthesis.
FUN_001154-T1	sp|Q5AU62|NMRA_EMENI	83.807	352	57	0	1	352	1	352	0	624	NMRA_EMENI	Q5AU62; C8V6Y1; O59919;	Eukaryota; Fungi; Dikarya; Ascomycota; Pezizomycotina; Eurotiomycetes; Eurotiomycetidae; Eurotiales; Aspergillaceae; Aspergillus; Aspergillus subgen Nidulantes	nmrA	Nitrogen metabolite repression protein nmrA	M139) (Aspergillus nidulans).	ani:AN8168.2,	2869210; -.	(GO:0005737)C:cytoplasm,(GO:0005634)C:nucleus,	(GO:0045892)P:negative regulation of DNA-templated transcription,(GO:0090295)P:nitrogen catabolite repression of transcription,(GO:0001081)P:nitrogen catabolite repression of transcription from RNA polymerase II promoter,(GO:0006808)P:regulation of nitrogen utilization,	(GO:0051287)F:NAD binding,(GO:0070403)F:NAD+ binding,(GO:0070401)F:NADP+ binding,(GO:0016491)F:oxidoreductase activity,
FUN_001158-T1	sp|B0XZV0|SPHH_ASPFC	34.667	225	119	8	329	546	319	522	1.56e-22	98.6	SPHH_ASPFC
FUN_001160-T1	sp|S3D9F1|GLOL_GLAL2	34.423	1377	762	41	10	1358	16	1279	0	676	GLOL_GLAL2	S3D9F1;	Eukaryota; Fungi; Dikarya; Ascomycota; Pezizomycotina; Leotiomycetes; Helotiales; Helotiaceae; Glarea	GLPKS4	Highly reducing polyketide synthase gloL	Glarea lozoyensis (strain ATCC 20868 / MF5171).	glz:GLAREA_10034,	19469081; -.		(GO:0006633)P:fatty acid biosynthetic process,(GO:0032259)P:methylation,(GO:0044550)P:secondary metabolite biosynthetic process,	(GO:0004315)F:3-oxoacyl-[acyl-carrier-protein] synthase activity,(GO:0004312)F:fatty acid synthase activity,(GO:0008168)F:methyltransferase activity,(GO:0016491)F:oxidoreductase activity,(GO:0031177)F:phosphopantetheine binding,	Mycotoxin biosynthesis.
FUN_001160-T1	sp|S3D9F1|GLOL_GLAL2	28.426	1175	704	35	1362	2486	1404	2491	2.01e-105	376	GLOL_GLAL2	S3D9F1;	Eukaryota; Fungi; Dikarya; Ascomycota; Pezizomycotina; Leotiomycetes; Helotiales; Helotiaceae; Glarea	GLPKS4	Highly reducing polyketide synthase gloL	Glarea lozoyensis (strain ATCC 20868 / MF5171).	glz:GLAREA_10034,	19469081; -.		(GO:0006633)P:fatty acid biosynthetic process,(GO:0032259)P:methylation,(GO:0044550)P:secondary metabolite biosynthetic process,	(GO:0004315)F:3-oxoacyl-[acyl-carrier-protein] synthase activity,(GO:0004312)F:fatty acid synthase activity,(GO:0008168)F:methyltransferase activity,(GO:0016491)F:oxidoreductase activity,(GO:0031177)F:phosphopantetheine binding,	Mycotoxin biosynthesis.
FUN_001161-T1	sp|A1CFL0|PATC_ASPCL	44.604	556	293	6	18	568	3	548	1.64e-162	472	PATC_ASPCL	A1CFL0;	Eukaryota; Fungi; Dikarya; Ascomycota; Pezizomycotina; Eurotiomycetes; Eurotiomycetidae; Eurotiales; Aspergillaceae; Aspergillus; Aspergillus subgen Fumigati	patC	Efflux pump patC	NRRL 1 / QM 1276 / 107).	act:ACLA_093580,	4704865; -.	(GO:0005886)C:plasma membrane,(GO:0005774)C:vacuolar membrane,	(GO:0140723)P:patulin biosynthetic process,	(GO:0022857)F:transmembrane transporter activity,
FUN_001163-T1	sp|Q4WYN4|CRMC_ASPFU	80.803	573	110	0	19	591	13	585	0	936	CRMC_ASPFU	Q4WYN4;	Eukaryota; Fungi; Dikarya; Ascomycota; Pezizomycotina; Eurotiomycetes; Eurotiomycetidae; Eurotiales; Aspergillaceae; Aspergillus; Aspergillus subgen Fumigati	crmC	Major facilitator copper-regulated transporter crmC	Af293) (Neosartorya fumigata).	afm:AFUA_3G13670,	3512310; -.	(GO:0005886)C:plasma membrane,	(GO:0055085)P:transmembrane transport,	(GO:0022857)F:transmembrane transporter activity,
FUN_001164-T1	sp|C8VQ97|AUSY_EMENI	40.82	512	284	5	44	553	116	610	2.54e-129	389	AUSY_EMENI	C8VQ97;	Eukaryota; Fungi; Dikarya; Ascomycota; Pezizomycotina; Eurotiomycetes; Eurotiomycetidae; Eurotiales; Aspergillaceae; Aspergillus; Aspergillus subgen Nidulantes	ausY	MFS-type transporter ausY	M139) (Aspergillus nidulans).			(GO:0016020)C:membrane,	(GO:0055085)P:transmembrane transport,	(GO:0022857)F:transmembrane transporter activity,
FUN_001165-T1	sp|Q4WYN6|CRMA_ASPFU	69.557	1580	427	8	40	1616	8	1536	0	2260	CRMA_ASPFU	Q4WYN6; Q4WYN7;	Eukaryota; Fungi; Dikarya; Ascomycota; Pezizomycotina; Eurotiomycetes; Eurotiomycetidae; Eurotiales; Aspergillaceae; Aspergillus; Aspergillus subgen Fumigati	AFUA_3G13690/AFUA_3G13700	Isocyanide synthase-NRPS hybrid crmA	Af293) (Neosartorya fumigata).	afm:AFUA_3G13690,afm:AFUA_3G13700,	3512307; -.3512308; -.			(GO:0016853)F:isomerase activity,(GO:0016874)F:ligase activity,(GO:0016491)F:oxidoreductase activity,	Secondary metabolite biosynthesis.
FUN_001181-T1	sp|Q9Y8D9|SODC_ASPFU	85.065	154	23	0	1	154	1	154	6.51e-98	276	SODC_ASPFU
FUN_001184-T1	sp|B0Y473|ALP2_ASPFC	73.6	500	123	2	1	496	1	495	0	769	ALP2_ASPFC	B0Y473;	Eukaryota; Fungi; Dikarya; Ascomycota; Pezizomycotina; Eurotiomycetes; Eurotiomycetidae; Eurotiales; Aspergillaceae; Aspergillus; Aspergillus subgen Fumigati	alp2	Alkaline protease 2	fumigata).			(GO:0005615)C:extracellular space,(GO:0005773)C:vacuole,	(GO:0000425)P:pexophagy,(GO:0007039)P:protein catabolic process in the vacuole,(GO:0006508)P:proteolysis,(GO:0030435)P:sporulation resulting in formation of a cellular spore,	(GO:0004252)F:serine-type endopeptidase activity,
FUN_001186-T1	sp|Q96UP5|UBC2_EMENI	36.076	158	85	3	2	157	5	148	6.05e-27	99	UBC2_EMENI
FUN_001188-T1	sp|A0A1U8QTJ9|CICA_EMENI	32.33	1429	810	24	242	1628	70	1383	0	724	CICA_EMENI	A0A1U8QTJ9; C8V0E1; Q5AZ37;	Eukaryota; Fungi; Dikarya; Ascomycota; Pezizomycotina; Eurotiomycetes; Eurotiomycetidae; Eurotiales; Aspergillaceae; Aspergillus; Aspergillus subgen Nidulantes	cicA	ABC-type transporter cicA	M139) (Aspergillus nidulans).	ani:AN6443.2,	2871340; -.	(GO:0016020)C:membrane,(GO:0005886)C:plasma membrane,	(GO:0062032)P:cichorine biosynthetic process,(GO:0055085)P:transmembrane transport,	(GO:0008559)F:ABC-type xenobiotic transporter activity,(GO:0005524)F:ATP binding,(GO:0016887)F:ATP hydrolysis activity,(GO:0042626)F:ATPase-coupled transmembrane transporter activity,
FUN_001193-T1	sp|Q5AQN0|GATA_EMENI	25.33	454	294	12	101	515	54	501	1.75e-21	94.7	GATA_EMENI	Q5AQN0; C8VRK3;	Eukaryota; Fungi; Dikarya; Ascomycota; Pezizomycotina; Eurotiomycetes; Eurotiomycetidae; Eurotiales; Aspergillaceae; Aspergillus; Aspergillus subgen Nidulantes	AN9400	Glutamyl-tRNA(Gln) amidotransferase subunit A, mitochondrial	M139) (Aspergillus nidulans).	ani:AN9400.2,	2867928; -.	(GO:0030956)C:glutamyl-tRNA(Gln) amidotransferase complex,(GO:0005739)C:mitochondrion,	(GO:0070681)P:glutaminyl-tRNAGln biosynthesis via transamidation,(GO:0032543)P:mitochondrial translation,	(GO:0005524)F:ATP binding,(GO:0050567)F:glutaminyl-tRNA synthase (glutamine-hydrolyzing) activity,
FUN_001194-T1	sp|M1VVW5|EASD_CLAP2	30.153	262	159	6	1	252	4	251	3.98e-24	95.1	EASD_CLAP2	M1VVW5; G8GV64;	Eukaryota; Fungi; Dikarya; Ascomycota; Pezizomycotina; Sordariomycetes; Hypocreomycetidae; Hypocreales; Clavicipitaceae; Claviceps	cpox2	Chanoclavine-I dehydrogenase easD	Claviceps purpurea (strain 20.1) (Ergot fungus) (Sphacelia segetum).				(GO:0035835)P:indole alkaloid biosynthetic process,	(GO:0016491)F:oxidoreductase activity,	Alkaloid biosynthesis; ergot alkaloid biosynthesis.
FUN_001204-T1	sp|P22945|NIA_EMENI	29.01	586	320	15	4	512	135	701	2.83e-71	241	NIA_EMENI	P22945; C8VU60; Q5BEM4;	Eukaryota; Fungi; Dikarya; Ascomycota; Pezizomycotina; Eurotiomycetes; Eurotiomycetidae; Eurotiales; Aspergillaceae; Aspergillus; Aspergillus subgen Nidulantes	niaD	Nitrate reductase [NADPH]	M139) (Aspergillus nidulans).	ani:AN1006.2,	2876780; -.	(GO:0005739)C:mitochondrion,	(GO:0042128)P:nitrate assimilation,(GO:0006809)P:nitric oxide biosynthetic process,(GO:0006807)P:nitrogen compound metabolic process,(GO:0006790)P:sulfur compound metabolic process,	(GO:0071949)F:FAD binding,(GO:0020037)F:heme binding,(GO:0030151)F:molybdenum ion binding,(GO:0043546)F:molybdopterin cofactor binding,(GO:0050464)F:nitrate reductase (NADPH) activity,(GO:0008482)F:sulfite oxidase activity,
FUN_001205-T1	sp|P15325|QUTD_EMENI	31.203	532	322	8	23	546	16	511	3.46e-78	254	QUTD_EMENI
FUN_001207-T1	sp|Q00730|STCW_EMENI	37.866	478	276	9	10	474	84	553	1.71e-106	327	STCW_EMENI
FUN_001218-T1	sp|Q5AVR1|CALA_EMENI	58.696	138	57	0	124	261	31	168	1.95e-54	171	CALA_EMENI	Q5AVR1; A0A1U8QL78; C8VBW5;	Eukaryota; Fungi; Dikarya; Ascomycota; Pezizomycotina; Eurotiomycetes; Eurotiomycetidae; Eurotiales; Aspergillaceae; Aspergillus; Aspergillus subgen Nidulantes	calA	Secreted thaumatin-like protein calA	M139) (Aspergillus nidulans).	ani:AN7619.2,	2869581; -.	(GO:0005576)C:extracellular region,	(GO:0009847)P:spore germination,
FUN_001219-T1	sp|Q4WMR0|FAEB2_ASPFU	25.8	500	291	15	71	551	74	512	2.29e-34	134	FAEB2_ASPFU	Q4WMR0;	Eukaryota; Fungi; Dikarya; Ascomycota; Pezizomycotina; Eurotiomycetes; Eurotiomycetidae; Eurotiales; Aspergillaceae; Aspergillus; Aspergillus subgen Fumigati	faeB-2	Probable feruloyl esterase B-2	Af293) (Neosartorya fumigata).	afm:AFUA_6G09040,	3508081; -.	(GO:0005576)C:extracellular region,	(GO:0045493)P:xylan catabolic process,	(GO:0030600)F:feruloyl esterase activity,(GO:0046872)F:metal ion binding,
FUN_001220-T1	sp|Q00791|STCU_EMENI	46.154	260	139	1	2	260	4	263	5.48e-81	242	STCU_EMENI
FUN_001221-T1	sp|B0XPE7|BTAF1_ASPFC	35.519	549	307	13	540	1047	1298	1840	1.29e-83	300	BTAF1_ASPFC	B0XPE7;	Eukaryota; Fungi; Dikarya; Ascomycota; Pezizomycotina; Eurotiomycetes; Eurotiomycetidae; Eurotiales; Aspergillaceae; Aspergillus; Aspergillus subgen Fumigati	mot1	TATA-binding protein-associated factor mot1	fumigata).			(GO:0000228)C:nuclear chromosome,(GO:0005667)C:transcription regulator complex,	(GO:0045892)P:negative regulation of DNA-templated transcription,(GO:0042790)P:nucleolar large rRNA transcription by RNA polymerase I,(GO:0045898)P:regulation of RNA polymerase II transcription preinitiation complex assembly,(GO:0006364)P:rRNA processing,	(GO:0005524)F:ATP binding,(GO:0016887)F:ATP hydrolysis activity,(GO:0140658)F:ATP-dependent chromatin remodeler activity,(GO:0003677)F:DNA binding,(GO:0004386)F:helicase activity,(GO:0017025)F:TBP-class protein binding,
FUN_001233-T1	sp|Q4WXY0|BCK1_ASPFU	44.286	280	134	6	613	883	1324	1590	5.52e-65	235	BCK1_ASPFU	Q4WXY0;	Eukaryota; Fungi; Dikarya; Ascomycota; Pezizomycotina; Eurotiomycetes; Eurotiomycetidae; Eurotiales; Aspergillaceae; Aspergillus; Aspergillus subgen Fumigati	bck1	Mitogen-activated protein kinase kinae kinase bck1	Af293) (Neosartorya fumigata).	afm:AFUA_3G11080,	3512087; -.		(GO:0016310)P:phosphorylation,	(GO:0005524)F:ATP binding,(GO:0004672)F:protein kinase activity,		afm04011:MAPK signaling pathway - yeast; afm04139:Mitophagy - yeast	afm04011;afm04139	MAPK signaling pathway - yeast;Mitophagy - yeast
FUN_001238-T1	sp|Q4WVG0|PKCA_ASPFU	29.644	253	159	7	21	264	781	1023	1.6e-26	112	PKCA_ASPFU
FUN_001250-T1	sp|Q00791|STCU_EMENI	31.298	262	150	10	8	250	11	261	9.65e-27	102	STCU_EMENI
FUN_001251-T1	sp|A0A0S6XAW4|FRBA_DOTX1	24.917	301	179	10	38	307	3	287	4.25e-15	73.2	FRBA_DOTX1
FUN_001254-T1	sp|C8VJW1|HXNP_EMENI	29.661	472	301	16	46	498	34	493	5.35e-51	178	HXNP_EMENI	C8VJW1;	Eukaryota; Fungi; Dikarya; Ascomycota; Pezizomycotina; Eurotiomycetes; Eurotiomycetidae; Eurotiales; Aspergillaceae; Aspergillus; Aspergillus subgen Nidulantes	hxnP	Major facilitator-type transporter hxnP	M139) (Aspergillus nidulans).			(GO:0005886)C:plasma membrane,		(GO:0022857)F:transmembrane transporter activity,
FUN_001256-T1	sp|Q5BHD6|RAD5_EMENI	28.586	976	495	32	115	913	221	1171	1.03e-87	302	RAD5_EMENI
FUN_001258-T1	sp|Q5BB40|PBN1_EMENI	57.778	540	201	8	1	527	1	526	0	620	PBN1_EMENI	Q5BB40; C8VMT3;	Eukaryota; Fungi; Dikarya; Ascomycota; Pezizomycotina; Eurotiomycetes; Eurotiomycetidae; Eurotiales; Aspergillaceae; Aspergillus; Aspergillus subgen Nidulantes	pbn1	Protein pbn1	M139) (Aspergillus nidulans).	ani:AN2240.2,		(GO:0005789)C:endoplasmic reticulum membrane,(GO:1990529)C:glycosylphosphatidylinositol-mannosyltransferase I complex,	(GO:0006506)P:GPI anchor biosynthetic process,	(GO:0000030)F:mannosyltransferase activity,	Glycolipid biosynthesis; glycosylphosphatidylinositol-anchor biosynthesis.
FUN_001262-T1	sp|A1CZ92|CARA_NEOFI	89.14	442	47	1	1	441	1	442	0	809	CARA_NEOFI	A1CZ92;	Eukaryota; Fungi; Dikarya; Ascomycota; Pezizomycotina; Eurotiomycetes; Eurotiomycetidae; Eurotiales; Aspergillaceae; Aspergillus; Aspergillus subgen Fumigati	cpa1	Carbamoyl phosphate synthase arginine-specific small chain	/ JCM 1740 / NRRL 181 / WB 181) (Aspergillus fischerianus).	nfi:NFIA_036340,	4592759; -.	(GO:0005951)C:carbamoyl-phosphate synthase complex,(GO:0005759)C:mitochondrial matrix,	(GO:0006207)P:'de novo' pyrimidine nucleobase biosynthetic process,(GO:0006526)P:arginine biosynthetic process,(GO:0006541)P:glutamine metabolic process,(GO:0006221)P:pyrimidine nucleotide biosynthetic process,	(GO:0005524)F:ATP binding,(GO:0004088)F:carbamoyl-phosphate synthase (glutamine-hydrolyzing) activity,(GO:0004359)F:glutaminase activity,	Amino-acid biosynthesis; L-arginine biosynthesis; carbamoyl phosphate from bicarbonate: step 1/1.	nfi01240:Biosynthesis of cofactors; nfi00220:Arginine biosynthesis; nfi00240:Pyrimidine metabolism; nfi00250:Alanine, aspartate and glutamate metabolism; nfi01100:Metabolic pathways; nfi01110:Biosynthesis of secondary metabolites	nfi00220;nfi00240;nfi00250;nfi01100;nfi01110;nfi01240	Alanine, aspartate and glutamate metabolism;Arginine biosynthesis;Biosynthesis of cofactors;Biosynthesis of secondary metabolites;Metabolic pathways;Pyrimidine metabolism
FUN_001264-T1	sp|Q5BB35|CWC2_EMENI	60.277	433	136	9	1	413	1	417	1.38e-166	471	CWC2_EMENI	Q5BB35; C8VMT8;	Eukaryota; Fungi; Dikarya; Ascomycota; Pezizomycotina; Eurotiomycetes; Eurotiomycetidae; Eurotiales; Aspergillaceae; Aspergillus; Aspergillus subgen Nidulantes	cwc2	Pre-mRNA-splicing factor cwc2	M139) (Aspergillus nidulans).	ani:AN2245.2,	2875329; -.	(GO:0071014)C:post-mRNA release spliceosomal complex,(GO:0000974)C:Prp19 complex,(GO:0071006)C:U2-type catalytic step 1 spliceosome,(GO:0071007)C:U2-type catalytic step 2 spliceosome,	(GO:0007049)P:cell cycle,(GO:0045292)P:mRNA cis splicing, via spliceosome,(GO:0045787)P:positive regulation of cell cycle,(GO:0033120)P:positive regulation of RNA splicing,(GO:0000387)P:spliceosomal snRNP assembly,	(GO:0046872)F:metal ion binding,(GO:0036002)F:pre-mRNA binding,(GO:0017070)F:U6 snRNA binding,
FUN_001265-T1	sp|Q5BBL3|STE20_EMENI	33.333	132	74	3	735	866	637	754	2.7e-17	85.1	STE20_EMENI
FUN_001268-T1	sp|P20654|PP1_EMENI	35.017	297	176	7	169	456	8	296	1.04e-58	201	PP1_EMENI
FUN_001269-T1	sp|Q4WU00|SPT4_ASPFU	72.477	109	30	0	2	110	4	112	7.35e-62	183	SPT4_ASPFU
FUN_001270-T1	sp|P14010|GABAT_EMENI	81.325	498	93	0	1	498	1	498	0	873	GABAT_EMENI	P14010; C8VMU4; Q5BB32;	Eukaryota; Fungi; Dikarya; Ascomycota; Pezizomycotina; Eurotiomycetes; Eurotiomycetidae; Eurotiales; Aspergillaceae; Aspergillus; Aspergillus subgen Nidulantes	gatA	4-aminobutyrate aminotransferase	M139) (Aspergillus nidulans).	ani:AN2248.2,	2875488; -.	(GO:0005829)C:cytosol,(GO:0005739)C:mitochondrion,	(GO:0043605)P:amide catabolic process,(GO:0009450)P:gamma-aminobutyric acid catabolic process,(GO:0006540)P:glutamate decarboxylation to succinate,	(GO:0003867)F:4-aminobutyrate transaminase activity,(GO:0034386)F:4-aminobutyrate:2-oxoglutarate transaminase activity,(GO:0030170)F:pyridoxal phosphate binding,
FUN_001272-T1	sp|P9WEU1|SAT4_EMENI	23.121	346	234	9	76	406	48	376	7.43e-14	69.7	SAT4_EMENI
FUN_001273-T1	sp|P15325|QUTD_EMENI	30.67	463	277	14	169	605	86	530	9.12e-42	156	QUTD_EMENI
FUN_001279-T1	sp|B0XPE7|BTAF1_ASPFC	25.71	599	337	20	762	1327	1300	1823	9.45e-40	159	BTAF1_ASPFC	B0XPE7;	Eukaryota; Fungi; Dikarya; Ascomycota; Pezizomycotina; Eurotiomycetes; Eurotiomycetidae; Eurotiales; Aspergillaceae; Aspergillus; Aspergillus subgen Fumigati	mot1	TATA-binding protein-associated factor mot1	fumigata).			(GO:0000228)C:nuclear chromosome,(GO:0005667)C:transcription regulator complex,	(GO:0045892)P:negative regulation of DNA-templated transcription,(GO:0042790)P:nucleolar large rRNA transcription by RNA polymerase I,(GO:0045898)P:regulation of RNA polymerase II transcription preinitiation complex assembly,(GO:0006364)P:rRNA processing,	(GO:0005524)F:ATP binding,(GO:0016887)F:ATP hydrolysis activity,(GO:0140658)F:ATP-dependent chromatin remodeler activity,(GO:0003677)F:DNA binding,(GO:0004386)F:helicase activity,(GO:0017025)F:TBP-class protein binding,
FUN_001280-T1	sp|Q5VJG9|CBPYA_ASPFU	27.143	350	192	11	61	392	234	538	3.89e-20	90.5	CBPYA_ASPFU	Q5VJG9; E9RBK4; Q4WLH2;	Eukaryota; Fungi; Dikarya; Ascomycota; Pezizomycotina; Eurotiomycetes; Eurotiomycetidae; Eurotiales; Aspergillaceae; Aspergillus; Aspergillus subgen Fumigati	cpyA	Carboxypeptidase Y homolog A	Af293) (Neosartorya fumigata).	afm:AFUA_6G13540,	3508544; -.	(GO:0000324)C:fungal-type vacuole,	(GO:0006508)P:proteolysis,	(GO:0004185)F:serine-type carboxypeptidase activity,		afm04142:Lysosome	afm04142	Lysosome
FUN_001281-T1	sp|Q4WF45|MDR3_ASPFU	30.55	491	276	14	32	503	22	466	1.62e-50	178	MDR3_ASPFU	Q4WF45;	Eukaryota; Fungi; Dikarya; Ascomycota; Pezizomycotina; Eurotiomycetes; Eurotiomycetidae; Eurotiales; Aspergillaceae; Aspergillus; Aspergillus subgen Fumigati	mdr3	Major facilitator superfamily multidrug transporter mdr3	Af293) (Neosartorya fumigata).	afm:AFUA_3G03500,	3506162; -.	(GO:0016020)C:membrane,(GO:0005886)C:plasma membrane,		(GO:0022857)F:transmembrane transporter activity,
FUN_001282-T1	sp|Q5AR34|AUSE_EMENI	25.182	274	186	7	15	280	11	273	7.48e-20	85.5	AUSE_EMENI	Q5AR34; C8VQ83;	Eukaryota; Fungi; Dikarya; Ascomycota; Pezizomycotina; Eurotiomycetes; Eurotiomycetidae; Eurotiales; Aspergillaceae; Aspergillus; Aspergillus subgen Nidulantes	ausE	Multifunctional dioxygenase ausE	M139) (Aspergillus nidulans).	ani:AN9246.2,	2867933; -.		(GO:1900560)P:austinol biosynthetic process,(GO:1900563)P:dehydroaustinol biosynthetic process,(GO:0016114)P:terpenoid biosynthetic process,	(GO:0051213)F:dioxygenase activity,(GO:0046872)F:metal ion binding,	Secondary metabolite biosynthesis; terpenoid biosynthesis.
FUN_001283-T1	sp|B0XZV5|SPHC_ASPFC	28.099	121	87	0	131	251	197	317	2.81e-13	66.2	SPHC_ASPFC
FUN_001287-T1	sp|C8V7P3|IVOC_EMENI	32.802	439	287	6	9	441	74	510	4.25e-71	231	IVOC_EMENI	C8V7P3;	Eukaryota; Fungi; Dikarya; Ascomycota; Pezizomycotina; Eurotiomycetes; Eurotiomycetidae; Eurotiales; Aspergillaceae; Aspergillus; Aspergillus subgen Nidulantes	ANIA_10573	N-acetyltryptophan 6-hydroxylase ivoC	M139) (Aspergillus nidulans).			(GO:0016020)C:membrane,		(GO:0020037)F:heme binding,(GO:0005506)F:iron ion binding,(GO:0004497)F:monooxygenase activity,(GO:0016705)F:oxidoreductase activity, acting on paired donors, with incorporation or reduction of molecular oxygen,	Pigment biosynthesis.
FUN_001292-T1	sp|C8VJW1|HXNP_EMENI	22.708	480	342	11	10	475	2	466	7.56e-24	102	HXNP_EMENI	C8VJW1;	Eukaryota; Fungi; Dikarya; Ascomycota; Pezizomycotina; Eurotiomycetes; Eurotiomycetidae; Eurotiales; Aspergillaceae; Aspergillus; Aspergillus subgen Nidulantes	hxnP	Major facilitator-type transporter hxnP	M139) (Aspergillus nidulans).			(GO:0005886)C:plasma membrane,		(GO:0022857)F:transmembrane transporter activity,
FUN_001293-T1	sp|Q4WU59|NDOR1_ASPFU	70.722	526	138	5	54	569	135	654	0	777	NDOR1_ASPFU	Q4WU59;	Eukaryota; Fungi; Dikarya; Ascomycota; Pezizomycotina; Eurotiomycetes; Eurotiomycetidae; Eurotiales; Aspergillaceae; Aspergillus; Aspergillus subgen Fumigati	tah18	NADPH-dependent diflavin oxidoreductase 1	Af293) (Neosartorya fumigata).	afm:AFUA_5G07290,	3511369; -.	(GO:0097361)C:CIA complex,(GO:0005829)C:cytosol,(GO:0005739)C:mitochondrion,	(GO:0034599)P:cellular response to oxidative stress,(GO:0016226)P:iron-sulfur cluster assembly,(GO:0006809)P:nitric oxide biosynthetic process,(GO:0045429)P:positive regulation of nitric oxide biosynthetic process,	(GO:0050660)F:flavin adenine dinucleotide binding,(GO:0010181)F:FMN binding,(GO:0050661)F:NADP binding,(GO:0003958)F:NADPH-hemoprotein reductase activity,(GO:0016491)F:oxidoreductase activity,
FUN_001293-T1	sp|Q4WU59|NDOR1_ASPFU	61.538	52	20	0	1	52	1	52	5.45e-13	68.9	NDOR1_ASPFU	Q4WU59;	Eukaryota; Fungi; Dikarya; Ascomycota; Pezizomycotina; Eurotiomycetes; Eurotiomycetidae; Eurotiales; Aspergillaceae; Aspergillus; Aspergillus subgen Fumigati	tah18	NADPH-dependent diflavin oxidoreductase 1	Af293) (Neosartorya fumigata).	afm:AFUA_5G07290,	3511369; -.	(GO:0097361)C:CIA complex,(GO:0005829)C:cytosol,(GO:0005739)C:mitochondrion,	(GO:0034599)P:cellular response to oxidative stress,(GO:0016226)P:iron-sulfur cluster assembly,(GO:0006809)P:nitric oxide biosynthetic process,(GO:0045429)P:positive regulation of nitric oxide biosynthetic process,	(GO:0050660)F:flavin adenine dinucleotide binding,(GO:0010181)F:FMN binding,(GO:0050661)F:NADP binding,(GO:0003958)F:NADPH-hemoprotein reductase activity,(GO:0016491)F:oxidoreductase activity,
FUN_001296-T1	sp|Q5BB47|CSN6_EMENI	62.983	362	123	4	33	390	7	361	4.03e-146	418	CSN6_EMENI	Q5BB47; C8VMS5;	Eukaryota; Fungi; Dikarya; Ascomycota; Pezizomycotina; Eurotiomycetes; Eurotiomycetidae; Eurotiales; Aspergillaceae; Aspergillus; Aspergillus subgen Nidulantes	csnF	COP9 signalosome complex subunit 6	M139) (Aspergillus nidulans).	ani:AN2233.2,		(GO:0008180)C:COP9 signalosome,(GO:0005737)C:cytoplasm,	(GO:0070791)P:cleistothecium development,(GO:0000338)P:protein deneddylation,	(GO:0008237)F:metallopeptidase activity,
FUN_001299-T1	sp|B0Y2K1|AGUA_ASPFC	72.476	832	227	2	6	836	10	840	0	1294	AGUA_ASPFC	B0Y2K1;	Eukaryota; Fungi; Dikarya; Ascomycota; Pezizomycotina; Eurotiomycetes; Eurotiomycetidae; Eurotiales; Aspergillaceae; Aspergillus; Aspergillus subgen Fumigati	aguA	Probable alpha-glucuronidase A	fumigata).			(GO:0005576)C:extracellular region,	(GO:0045493)P:xylan catabolic process,	(GO:0046559)F:alpha-glucuronidase activity,(GO:0033939)F:xylan alpha-1,2-glucuronosidase activity,
FUN_001301-T1	sp|Q9Y875|MET2_EMENI	81.301	492	84	4	8	499	6	489	0	828	MET2_EMENI	Q9Y875; C8VMS1; Q5BB51;	Eukaryota; Fungi; Dikarya; Ascomycota; Pezizomycotina; Eurotiomycetes; Eurotiomycetidae; Eurotiales; Aspergillaceae; Aspergillus; Aspergillus subgen Nidulantes	metE	Homoserine O-acetyltransferase	M139) (Aspergillus nidulans).	ani:AN2229.2,	2874619; -.		(GO:0071266)P:'de novo' L-methionine biosynthetic process,(GO:0009092)P:homoserine metabolic process,(GO:0009086)P:methionine biosynthetic process,(GO:0006555)P:methionine metabolic process,	(GO:0004414)F:homoserine O-acetyltransferase activity,	Amino-acid biosynthesis; L-methionine biosynthesis via de novo pathway; O-acetyl-L-homoserine from L-homoserine: step 1/1.
FUN_001303-T1	sp|A1DFA8|BGLI_NEOFI	79.524	840	170	2	1	840	1	838	0	1414	BGLI_NEOFI	A1DFA8;	Eukaryota; Fungi; Dikarya; Ascomycota; Pezizomycotina; Eurotiomycetes; Eurotiomycetidae; Eurotiales; Aspergillaceae; Aspergillus; Aspergillus subgen Fumigati	bglI	Probable beta-glucosidase I	/ JCM 1740 / NRRL 181 / WB 181) (Aspergillus fischerianus).	nfi:NFIA_080070,	4586518; -.	(GO:0005576)C:extracellular region,	(GO:0030245)P:cellulose catabolic process,	(GO:0008422)F:beta-glucosidase activity,(GO:0102483)F:scopolin beta-glucosidase activity,	Glycan metabolism; cellulose degradation.	nfi01100:Metabolic pathways; nfi00460:Cyanoamino acid metabolism; nfi00500:Starch and sucrose metabolism; nfi01110:Biosynthesis of secondary metabolites; nfi00999:Biosynthesis of various plant secondary metabolites	nfi00460;nfi00500;nfi00999;nfi01100;nfi01110	Biosynthesis of secondary metabolites;Biosynthesis of various plant secondary metabolites;Cyanoamino acid metabolism;Metabolic pathways;Starch and sucrose metabolism
FUN_001307-T1	sp|Q5BB57|RRF2M_EMENI	71.875	896	227	12	21	904	39	921	0	1261	RRF2M_EMENI
FUN_001312-T1	sp|P41746|RODA_ASPFU	66.667	159	50	1	1	156	1	159	1.4e-65	194	RODA_ASPFU
FUN_001319-T1	sp|P18696|PUTX_EMENI	29.05	537	348	12	9	535	12	525	7.16e-60	204	PUTX_EMENI
FUN_001323-T1	sp|Q00791|STCU_EMENI	27.273	275	167	7	29	290	7	261	1.03e-20	86.7	STCU_EMENI
FUN_001327-T1	sp|C8VJW1|HXNP_EMENI	32.563	476	306	9	19	485	8	477	1.84e-72	235	HXNP_EMENI	C8VJW1;	Eukaryota; Fungi; Dikarya; Ascomycota; Pezizomycotina; Eurotiomycetes; Eurotiomycetidae; Eurotiales; Aspergillaceae; Aspergillus; Aspergillus subgen Nidulantes	hxnP	Major facilitator-type transporter hxnP	M139) (Aspergillus nidulans).			(GO:0005886)C:plasma membrane,		(GO:0022857)F:transmembrane transporter activity,
FUN_001328-T1	sp|P21228|ALCR_EMENI	30.807	607	336	15	120	682	243	809	4.57e-83	277	ALCR_EMENI	P21228; C8VL74; Q59DL3; Q5ARV2;	Eukaryota; Fungi; Dikarya; Ascomycota; Pezizomycotina; Eurotiomycetes; Eurotiomycetidae; Eurotiales; Aspergillaceae; Aspergillus; Aspergillus subgen Nidulantes	alcR	Regulatory protein alcR	M139) (Aspergillus nidulans).	ani:AN8978.2,		(GO:0005634)C:nucleus,	(GO:0046187)P:acetaldehyde catabolic process,(GO:0006338)P:chromatin remodeling,(GO:0006068)P:ethanol catabolic process,(GO:0045944)P:positive regulation of transcription by RNA polymerase II,(GO:0006567)P:threonine catabolic process,	(GO:0003677)F:DNA binding,(GO:0003700)F:DNA-binding transcription factor activity,(GO:0000981)F:DNA-binding transcription factor activity, RNA polymerase II-specific,(GO:0008270)F:zinc ion binding,
FUN_001330-T1	sp|Q4WAZ0|PSOF_ASPFU	35.478	513	319	6	39	545	9	515	7.57e-100	320	PSOF_ASPFU
FUN_001331-T1	sp|Q00791|STCU_EMENI	27.799	259	169	9	4	250	8	260	7.67e-18	77.8	STCU_EMENI
FUN_001335-T1	sp|Q9P8I0|PUT2_EMENI	45.588	544	280	10	3	542	29	560	7.18e-157	457	PUT2_EMENI
FUN_001338-T1	sp|Q00730|STCW_EMENI	34.091	572	345	9	76	636	31	581	2.99e-114	352	STCW_EMENI
FUN_001340-T1	sp|Q4WS70|MDRA_ASPFU	26.608	451	302	11	60	494	62	499	1.07e-36	140	MDRA_ASPFU	Q4WS70;	Eukaryota; Fungi; Dikarya; Ascomycota; Pezizomycotina; Eurotiomycetes; Eurotiomycetidae; Eurotiales; Aspergillaceae; Aspergillus; Aspergillus subgen Fumigati	mdrA	Major facilitator superfamily multidrug transporter mdrA	Af293) (Neosartorya fumigata).	afm:AFUA_1G13800,	3510614; -.	(GO:0005886)C:plasma membrane,	(GO:0055085)P:transmembrane transport,(GO:1990961)P:xenobiotic detoxification by transmembrane export across the plasma membrane,	(GO:0015385)F:sodium:proton antiporter activity,(GO:0022857)F:transmembrane transporter activity,
FUN_001341-T1	sp|B0XWK6|HASF_ASPFC	35.957	559	321	8	28	560	29	576	2.87e-111	347	HASF_ASPFC
FUN_001342-T1	sp|P48457|PP2B_EMENI	87.477	551	67	1	1	551	1	549	0	1026	PP2B_EMENI
FUN_001345-T1	sp|C8VQ93|AUSK_EMENI	29.032	341	217	10	9	340	22	346	2.49e-26	105	AUSK_EMENI	C8VQ93;	Eukaryota; Fungi; Dikarya; Ascomycota; Pezizomycotina; Eurotiomycetes; Eurotiomycetidae; Eurotiales; Aspergillaceae; Aspergillus; Aspergillus subgen Nidulantes	ausK	Aldo-keto reductase ausK	M139) (Aspergillus nidulans).				(GO:1900560)P:austinol biosynthetic process,(GO:1900563)P:dehydroaustinol biosynthetic process,(GO:0016114)P:terpenoid biosynthetic process,	(GO:0016491)F:oxidoreductase activity,	Secondary metabolite biosynthesis; terpenoid biosynthesis.
FUN_001347-T1	sp|Q00791|STCU_EMENI	34.831	267	148	9	2	251	4	261	6.47e-30	110	STCU_EMENI
FUN_001354-T1	sp|Q4WV44|MNT1_ASPFU	36.111	360	207	4	9	359	11	356	8.88e-87	266	MNT1_ASPFU	Q4WV44;	Eukaryota; Fungi; Dikarya; Ascomycota; Pezizomycotina; Eurotiomycetes; Eurotiomycetidae; Eurotiales; Aspergillaceae; Aspergillus; Aspergillus subgen Fumigati	ktr1	Alpha-1,2-mannosyltransferase 1	Af293) (Neosartorya fumigata).	afm:AFUA_5G10760,	3510739; -.	(GO:0005794)C:Golgi apparatus,(GO:0016020)C:membrane,	(GO:0043936)P:asexual sporulation resulting in formation of a cellular spore,(GO:0000032)P:cell wall mannoprotein biosynthetic process,(GO:0031505)P:fungal-type cell wall organization,(GO:0097502)P:mannosylation,(GO:0006487)P:protein N-linked glycosylation,(GO:0006493)P:protein O-linked glycosylation,	(GO:0000026)F:alpha-1,2-mannosyltransferase activity,(GO:0004377)F:GDP-Man:Man3GlcNAc2-PP-Dol alpha-1,2-mannosyltransferase activity,		afm00514:Other types of O-glycan biosynthesis	afm00514	Other types of O-glycan biosynthesis
FUN_001357-T1	sp|Q4WS70|MDRA_ASPFU	42.405	474	270	2	64	535	43	515	1.19e-129	389	MDRA_ASPFU	Q4WS70;	Eukaryota; Fungi; Dikarya; Ascomycota; Pezizomycotina; Eurotiomycetes; Eurotiomycetidae; Eurotiales; Aspergillaceae; Aspergillus; Aspergillus subgen Fumigati	mdrA	Major facilitator superfamily multidrug transporter mdrA	Af293) (Neosartorya fumigata).	afm:AFUA_1G13800,	3510614; -.	(GO:0005886)C:plasma membrane,	(GO:0055085)P:transmembrane transport,(GO:1990961)P:xenobiotic detoxification by transmembrane export across the plasma membrane,	(GO:0015385)F:sodium:proton antiporter activity,(GO:0022857)F:transmembrane transporter activity,
FUN_001365-T1	sp|A1C4X0|SFH5_ASPCL	61.662	373	127	7	5	362	2	373	9.74e-156	446	SFH5_ASPCL
FUN_001373-T1	sp|Q4WTW3|YOP1_ASPFU	83.432	169	28	0	1	169	1	169	2.65e-106	298	YOP1_ASPFU
FUN_001374-T1	sp|Q12526|RAS_EMENI	38.732	142	86	1	1	142	72	212	8.45e-29	102	RAS_EMENI
FUN_001376-T1	sp|Q5ATG5|APDG_EMENI	29.619	341	222	10	83	415	83	413	4.31e-27	109	APDG_EMENI	Q5ATG5; C8VEB7;	Eukaryota; Fungi; Dikarya; Ascomycota; Pezizomycotina; Eurotiomycetes; Eurotiomycetidae; Eurotiales; Aspergillaceae; Aspergillus; Aspergillus subgen Nidulantes	apdG	Acyl-CoA dehydrogenase apdG	M139) (Aspergillus nidulans).	ani:AN8415.2,	2868777; -.	(GO:0005737)C:cytoplasm,	(GO:0033539)P:fatty acid beta-oxidation using acyl-CoA dehydrogenase,	(GO:0003995)F:acyl-CoA dehydrogenase activity,(GO:0050660)F:flavin adenine dinucleotide binding,	Secondary metabolite biosynthesis.
FUN_001379-T1	sp|P38095|LAMA_EMENI	41.189	471	259	8	36	493	2	467	3.21e-103	340	LAMA_EMENI	P38095; C8VUT6; Q5BEZ3;	Eukaryota; Fungi; Dikarya; Ascomycota; Pezizomycotina; Eurotiomycetes; Eurotiomycetidae; Eurotiales; Aspergillaceae; Aspergillus; Aspergillus subgen Nidulantes	lamA	Putative urea carboxylase	M139) (Aspergillus nidulans).	ani:AN0887.2,	2876661; -.	(GO:0005739)C:mitochondrion,		(GO:0005524)F:ATP binding,(GO:0016787)F:hydrolase activity,(GO:0046872)F:metal ion binding,(GO:0004485)F:methylcrotonoyl-CoA carboxylase activity,(GO:0004658)F:propionyl-CoA carboxylase activity,(GO:0004847)F:urea carboxylase activity,
FUN_001380-T1	sp|Q4WND5|SRCA_ASPFU	29.851	804	495	21	223	987	14	787	5.02e-90	310	SRCA_ASPFU
FUN_001384-T1	sp|Q00791|STCU_EMENI	26.568	271	173	7	109	368	6	261	3.69e-25	100	STCU_EMENI
FUN_001390-T1	sp|Q4WUL0|HEXA_ASPFU	52.552	529	174	11	38	492	12	537	5.23e-168	482	HEXA_ASPFU	Q4WUL0;	Eukaryota; Fungi; Dikarya; Ascomycota; Pezizomycotina; Eurotiomycetes; Eurotiomycetidae; Eurotiales; Aspergillaceae; Aspergillus; Aspergillus subgen Fumigati	hexA	Woronin body major protein hexA	Af293) (Neosartorya fumigata).	afm:AFUA_5G08830,	3510955; -.	(GO:0000934)C:porous cell septum,(GO:0140266)C:Woronin body,	(GO:0045901)P:positive regulation of translational elongation,(GO:0009611)P:response to wounding,(GO:0006414)P:translational elongation,	(GO:0043022)F:ribosome binding,(GO:0003723)F:RNA binding,(GO:0003746)F:translation elongation factor activity,
FUN_001391-T1	sp|P08158|AMDS_EMENI	36.414	541	307	13	2	520	4	529	1.3e-81	262	AMDS_EMENI	P08158; C8V9R2; Q5ASF3;	Eukaryota; Fungi; Dikarya; Ascomycota; Pezizomycotina; Eurotiomycetes; Eurotiomycetidae; Eurotiales; Aspergillaceae; Aspergillus; Aspergillus subgen Nidulantes	amdS	Acetamidase	M139) (Aspergillus nidulans).	ani:AN8777.2,	2868318; -.		(GO:0034251)P:regulation of amide catabolic process,	(GO:0004040)F:amidase activity,(GO:0043864)F:indoleacetamide hydrolase activity,
FUN_001392-T1	sp|Q4WFX9|LAP2_ASPFU	68.337	499	149	4	1	492	4	500	0	672	LAP2_ASPFU	Q4WFX9;	Eukaryota; Fungi; Dikarya; Ascomycota; Pezizomycotina; Eurotiomycetes; Eurotiomycetidae; Eurotiales; Aspergillaceae; Aspergillus; Aspergillus subgen Fumigati	lap2	Probable leucine aminopeptidase 2	Af293) (Neosartorya fumigata).	afm:AFUA_3G00650,	3505868; -.	(GO:0005576)C:extracellular region,	(GO:0006508)P:proteolysis,	(GO:0004177)F:aminopeptidase activity,(GO:0046872)F:metal ion binding,(GO:0008235)F:metalloexopeptidase activity,
FUN_001399-T1	sp|P07754|ADH3_EMENI	32.85	207	126	4	16	211	20	224	8.57e-26	100	ADH3_EMENI	P07754; C8VN33; Q5BAZ4;	Eukaryota; Fungi; Dikarya; Ascomycota; Pezizomycotina; Eurotiomycetes; Eurotiomycetidae; Eurotiales; Aspergillaceae; Aspergillus; Aspergillus subgen Nidulantes	alcC	Alcohol dehydrogenase 3	M139) (Aspergillus nidulans).	ani:AN2286.2,	2874791; -.	(GO:0005737)C:cytoplasm,	(GO:0008152)P:metabolic process,	(GO:0004022)F:alcohol dehydrogenase (NAD+) activity,(GO:0008270)F:zinc ion binding,
FUN_001401-T1	sp|Q4WUK7|X325_ASPFU	67.886	246	71	3	1	246	1	238	2.37e-121	342	X325_ASPFU
FUN_001403-T1	sp|A1DEV5|BTGC_NEOFI	59.528	635	216	11	5	616	72	688	0	673	BTGC_NEOFI	A1DEV5;	Eukaryota; Fungi; Dikarya; Ascomycota; Pezizomycotina; Eurotiomycetes; Eurotiomycetidae; Eurotiales; Aspergillaceae; Aspergillus; Aspergillus subgen Fumigati	btgC	Probable glucan endo-1,3-beta-glucosidase btgC	/ JCM 1740 / NRRL 181 / WB 181) (Aspergillus fischerianus).	nfi:NFIA_078520,	4585859; -.	(GO:0009986)C:cell surface,(GO:0005576)C:extracellular region,(GO:0009277)C:fungal-type cell wall,(GO:0005886)C:plasma membrane,	(GO:0071555)P:cell wall organization,(GO:0000272)P:polysaccharide catabolic process,	(GO:0042973)F:glucan endo-1,3-beta-D-glucosidase activity,
FUN_001406-T1	sp|Q4W9V1|ERG6_ASPFU	79.045	377	78	1	1	376	1	377	0	636	ERG6_ASPFU	Q4W9V1;	Eukaryota; Fungi; Dikarya; Ascomycota; Pezizomycotina; Eurotiomycetes; Eurotiomycetidae; Eurotiales; Aspergillaceae; Aspergillus; Aspergillus subgen Fumigati	erg6	Sterol 24-C-methyltransferase erg6	Af293) (Neosartorya fumigata).	afm:AFUA_4G03630,	3504016; -.	(GO:0005783)C:endoplasmic reticulum,(GO:0005811)C:lipid droplet,(GO:0005739)C:mitochondrion,	(GO:0006696)P:ergosterol biosynthetic process,(GO:0032259)P:methylation,	(GO:0042802)F:identical protein binding,(GO:0003838)F:sterol 24-C-methyltransferase activity,	Steroid metabolism; ergosterol biosynthesis.	afm00100:Steroid biosynthesis; afm01100:Metabolic pathways; afm01110:Biosynthesis of secondary metabolites	afm00100;afm01100;afm01110	Biosynthesis of secondary metabolites;Metabolic pathways;Steroid biosynthesis
FUN_001407-T1	sp|Q4WUK1|PFA5_ASPFU	59.508	447	153	8	5	432	6	443	0	521	PFA5_ASPFU	Q4WUK1;	Eukaryota; Fungi; Dikarya; Ascomycota; Pezizomycotina; Eurotiomycetes; Eurotiomycetidae; Eurotiales; Aspergillaceae; Aspergillus; Aspergillus subgen Fumigati	pfa5	Palmitoyltransferase pfa5	Af293) (Neosartorya fumigata).	afm:AFUA_5G08740,	3511558; -.	(GO:0005783)C:endoplasmic reticulum,(GO:0005794)C:Golgi apparatus,(GO:0016020)C:membrane,	(GO:0006612)P:protein targeting to membrane,	(GO:0019706)F:protein-cysteine S-palmitoyltransferase activity,
FUN_001410-T1	sp|A1C4A5|MYO1_ASPCL	34.505	768	433	21	143	881	25	751	4.23e-112	387	MYO1_ASPCL	A1C4A5;	Eukaryota; Fungi; Dikarya; Ascomycota; Pezizomycotina; Eurotiomycetes; Eurotiomycetidae; Eurotiales; Aspergillaceae; Aspergillus; Aspergillus subgen Fumigati	myoA	Myosin-1	NRRL 1 / QM 1276 / 107).	act:ACLA_059080,	4708852; -.	(GO:0030479)C:actin cortical patch,(GO:0051285)C:cell cortex of cell tip,(GO:0043332)C:mating projection tip,(GO:0031097)C:medial cortex,(GO:0045160)C:myosin I complex,(GO:0044853)C:plasma membrane raft,(GO:0005628)C:prospore membrane,(GO:0031982)C:vesicle,	(GO:0000147)P:actin cortical patch assembly,(GO:0007015)P:actin filament organization,(GO:0006897)P:endocytosis,(GO:0000281)P:mitotic cytokinesis,(GO:0030050)P:vesicle transport along actin filament,	(GO:0051015)F:actin filament binding,(GO:0071933)F:Arp2/3 complex binding,(GO:0005524)F:ATP binding,(GO:0016787)F:hydrolase activity,(GO:0000146)F:microfilament motor activity,		act04814:Motor proteins	act04814	Motor proteins
FUN_001411-T1	sp|Q5B423|ISY1_EMENI	82.812	256	38	2	1	250	1	256	2.93e-142	396	ISY1_EMENI	Q5B423; C8VAW9;	Eukaryota; Fungi; Dikarya; Ascomycota; Pezizomycotina; Eurotiomycetes; Eurotiomycetidae; Eurotiales; Aspergillaceae; Aspergillus; Aspergillus subgen Nidulantes	isy1	Pre-mRNA-splicing factor isy1	M139) (Aspergillus nidulans).	ani:AN4707.2,	2872497; -.	(GO:0071013)C:catalytic step 2 spliceosome,(GO:0005737)C:cytoplasm,(GO:0071014)C:post-mRNA release spliceosomal complex,(GO:0071020)C:post-spliceosomal complex,(GO:0000974)C:Prp19 complex,	(GO:0000350)P:generation of catalytic spliceosome for second transesterification step,(GO:0000389)P:mRNA 3'-splice site recognition,
FUN_001422-T1	sp|Q00730|STCW_EMENI	25.527	427	287	11	1	407	114	529	9.99e-36	137	STCW_EMENI
FUN_001423-T1	sp|Q00791|STCU_EMENI	30.808	198	118	5	2	185	69	261	3.42e-19	80.1	STCU_EMENI
FUN_001424-T1	sp|C8VTR6|Y0074_EMENI	51.376	545	260	4	1	545	1	540	0	548	Y0074_EMENI
FUN_001426-T1	sp|P08157|ALDH_EMENI	35.244	471	302	3	23	492	22	490	2.95e-96	297	ALDH_EMENI	P08157; C8VSL3; Q5BFX6; Q9C1Q6;	Eukaryota; Fungi; Dikarya; Ascomycota; Pezizomycotina; Eurotiomycetes; Eurotiomycetidae; Eurotiales; Aspergillaceae; Aspergillus; Aspergillus subgen Nidulantes	aldA	Aldehyde dehydrogenase	M139) (Aspergillus nidulans).	ani:AN0554.2,	2876330; -.	(GO:0005576)C:extracellular region,	(GO:0046187)P:acetaldehyde catabolic process,(GO:0019413)P:acetate biosynthetic process,(GO:0045991)P:carbon catabolite activation of transcription,(GO:0071470)P:cellular response to osmotic stress,(GO:0006068)P:ethanol catabolic process,(GO:0006067)P:ethanol metabolic process,(GO:0006567)P:threonine catabolic process,	(GO:0004029)F:aldehyde dehydrogenase (NAD+) activity,(GO:0004030)F:aldehyde dehydrogenase [NAD(P)+] activity,(GO:0043878)F:glyceraldehyde-3-phosphate dehydrogenase (NAD+) (non-phosphorylating) activity,(GO:0008957)F:phenylacetaldehyde dehydrogenase activity,	Alcohol metabolism; ethanol degradation; acetate from ethanol: step 2/2.
FUN_001427-T1	sp|P28348|NIRA_EMENI	24.684	316	201	9	1	307	344	631	1.51e-18	85.1	NIRA_EMENI	P28348; C8VQM8; Q5BH82;	Eukaryota; Fungi; Dikarya; Ascomycota; Pezizomycotina; Eurotiomycetes; Eurotiomycetidae; Eurotiales; Aspergillaceae; Aspergillus; Aspergillus subgen Nidulantes	nirA	Nitrogen assimilation transcription factor nirA	M139) (Aspergillus nidulans).	ani:AN0098.2,		(GO:0005634)C:nucleus,	(GO:0006338)P:chromatin remodeling,(GO:0006351)P:DNA-templated transcription,(GO:0042128)P:nitrate assimilation,(GO:0006808)P:regulation of nitrogen utilization,	(GO:0003677)F:DNA binding,(GO:0003700)F:DNA-binding transcription factor activity,(GO:0000981)F:DNA-binding transcription factor activity, RNA polymerase II-specific,(GO:0008270)F:zinc ion binding,
FUN_001429-T1	sp|Q4WZ70|EASA_ASPFU	48.634	366	179	5	2	362	8	369	7.4e-125	362	EASA_ASPFU	Q4WZ70;	Eukaryota; Fungi; Dikarya; Ascomycota; Pezizomycotina; Eurotiomycetes; Eurotiomycetidae; Eurotiales; Aspergillaceae; Aspergillus; Aspergillus subgen Fumigati	fgaOx3	Chanoclavine-I aldehyde reductase easA	Af293) (Neosartorya fumigata).	afm:AFUA_2G17960,	3512708; -.	(GO:0005829)C:cytosol,	(GO:0035837)P:ergot alkaloid biosynthetic process,(GO:1900809)P:fumigaclavine C biosynthetic process,	(GO:0010181)F:FMN binding,(GO:0003959)F:NADPH dehydrogenase activity,(GO:0016646)F:oxidoreductase activity, acting on the CH-NH group of donors, NAD or NADP as acceptor,	Alkaloid biosynthesis; ergot alkaloid biosynthesis.	afm00901:Indole alkaloid biosynthesis; afm01100:Metabolic pathways; afm01110:Biosynthesis of secondary metabolites	afm00901;afm01100;afm01110	Biosynthesis of secondary metabolites;Indole alkaloid biosynthesis;Metabolic pathways
FUN_001430-T1	sp|A1DH66|MKAR_NEOFI	27.111	225	149	6	15	231	71	288	3.91e-13	66.2	MKAR_NEOFI	A1DH66;	Eukaryota; Fungi; Dikarya; Ascomycota; Pezizomycotina; Eurotiomycetes; Eurotiomycetidae; Eurotiales; Aspergillaceae; Aspergillus; Aspergillus subgen Fumigati	NFIA_086780	Very-long-chain 3-oxoacyl-CoA reductase	/ JCM 1740 / NRRL 181 / WB 181) (Aspergillus fischerianus).	nfi:NFIA_086780,	4587178; -.	(GO:0005789)C:endoplasmic reticulum membrane,	(GO:0030497)P:fatty acid elongation,(GO:1901362)P:organic cyclic compound biosynthetic process,(GO:0044550)P:secondary metabolite biosynthetic process,(GO:0030148)P:sphingolipid biosynthetic process,(GO:0042761)P:very long-chain fatty acid biosynthetic process,	(GO:0045703)F:ketoreductase activity,(GO:0141040)F:very-long-chain 3-oxoacyl-CoA reductase activity,	Lipid metabolism; fatty acid biosynthesis.	nfi01040:Biosynthesis of unsaturated fatty acids; nfi01212:Fatty acid metabolism; nfi01100:Metabolic pathways; nfi00062:Fatty acid elongation; nfi01110:Biosynthesis of secondary metabolites	nfi00062;nfi01040;nfi01100;nfi01110;nfi01212	Biosynthesis of secondary metabolites;Biosynthesis of unsaturated fatty acids;Fatty acid elongation;Fatty acid metabolism;Metabolic pathways
FUN_001432-T1	sp|P08157|ALDH_EMENI	43.972	423	232	4	41	462	73	491	2.93e-122	363	ALDH_EMENI	P08157; C8VSL3; Q5BFX6; Q9C1Q6;	Eukaryota; Fungi; Dikarya; Ascomycota; Pezizomycotina; Eurotiomycetes; Eurotiomycetidae; Eurotiales; Aspergillaceae; Aspergillus; Aspergillus subgen Nidulantes	aldA	Aldehyde dehydrogenase	M139) (Aspergillus nidulans).	ani:AN0554.2,	2876330; -.	(GO:0005576)C:extracellular region,	(GO:0046187)P:acetaldehyde catabolic process,(GO:0019413)P:acetate biosynthetic process,(GO:0045991)P:carbon catabolite activation of transcription,(GO:0071470)P:cellular response to osmotic stress,(GO:0006068)P:ethanol catabolic process,(GO:0006067)P:ethanol metabolic process,(GO:0006567)P:threonine catabolic process,	(GO:0004029)F:aldehyde dehydrogenase (NAD+) activity,(GO:0004030)F:aldehyde dehydrogenase [NAD(P)+] activity,(GO:0043878)F:glyceraldehyde-3-phosphate dehydrogenase (NAD+) (non-phosphorylating) activity,(GO:0008957)F:phenylacetaldehyde dehydrogenase activity,	Alcohol metabolism; ethanol degradation; acetate from ethanol: step 2/2.
FUN_001433-T1	sp|P08843|ADH1_EMENI	32.515	326	213	6	32	353	22	344	1.46e-48	164	ADH1_EMENI	P08843; C8VL73; Q5ARV1;	Eukaryota; Fungi; Dikarya; Ascomycota; Pezizomycotina; Eurotiomycetes; Eurotiomycetidae; Eurotiales; Aspergillaceae; Aspergillus; Aspergillus subgen Nidulantes	alcA	Alcohol dehydrogenase 1	M139) (Aspergillus nidulans).	ani:AN8979.2,	2868277; -.	(GO:0005737)C:cytoplasm,(GO:0005576)C:extracellular region,	(GO:0046187)P:acetaldehyde catabolic process,(GO:0097308)P:cellular response to farnesol,(GO:0006068)P:ethanol catabolic process,(GO:0006567)P:threonine catabolic process,	(GO:0004022)F:alcohol dehydrogenase (NAD+) activity,(GO:0008270)F:zinc ion binding,
FUN_001439-T1	sp|Q5AT15|SST_EMENI	71.887	530	132	4	1	527	1	516	0	785	SST_EMENI
FUN_001442-T1	sp|A1CFM2|PATO_ASPCL	48.889	540	271	3	24	559	29	567	4.33e-178	512	PATO_ASPCL	A1CFM2;	Eukaryota; Fungi; Dikarya; Ascomycota; Pezizomycotina; Eurotiomycetes; Eurotiomycetidae; Eurotiales; Aspergillaceae; Aspergillus; Aspergillus subgen Fumigati	patO	FAD-linked oxidoreductase patO	NRRL 1 / QM 1276 / 107).	act:ACLA_093700,	4704859; -.	(GO:0005775)C:vacuolar lumen,(GO:0005773)C:vacuole,	(GO:0140723)P:patulin biosynthetic process,	(GO:0071949)F:FAD binding,(GO:0016491)F:oxidoreductase activity,	Mycotoxin biosynthesis; patulin biosynthesis.
FUN_001443-T1	sp|Q4X1A8|YPKA_ASPFU	43.564	303	160	6	63	361	287	582	8.95e-78	249	YPKA_ASPFU
FUN_001446-T1	sp|Q5B464|HSV2_EMENI	72.468	316	85	1	1	316	1	314	7.74e-179	494	HSV2_EMENI	Q5B464; C8VB13;	Eukaryota; Fungi; Dikarya; Ascomycota; Pezizomycotina; Eurotiomycetes; Eurotiomycetidae; Eurotiales; Aspergillaceae; Aspergillus; Aspergillus subgen Nidulantes	hsv2	SVP1-like protein 2	M139) (Aspergillus nidulans).	ani:AN4666.2,	2872463; -.	(GO:0030659)C:cytoplasmic vesicle membrane,(GO:0005829)C:cytosol,(GO:0019898)C:extrinsic component of membrane,(GO:0034045)C:phagophore assembly site membrane,(GO:0005774)C:vacuolar membrane,	(GO:0061723)P:glycophagy,(GO:0044804)P:nucleophagy,(GO:0034497)P:protein localization to phagophore assembly site,(GO:0015031)P:protein transport,	(GO:0080025)F:phosphatidylinositol-3,5-bisphosphate binding,(GO:0032266)F:phosphatidylinositol-3-phosphate binding,
FUN_001449-T1	sp|Q5B467|NHMT_EMENI	60.623	546	204	5	13	548	14	558	0	685	NHMT_EMENI	Q5B467; C8VB16;	Eukaryota; Fungi; Dikarya; Ascomycota; Pezizomycotina; Eurotiomycetes; Eurotiomycetidae; Eurotiales; Aspergillaceae; Aspergillus; Aspergillus subgen Nidulantes	nhmT	N-terminal histidine N-methyltransferase	M139) (Aspergillus nidulans).	ani:AN4663.2,	2872466; -.	(GO:0005789)C:endoplasmic reticulum membrane,	(GO:0032259)P:methylation,	(GO:0008168)F:methyltransferase activity,
FUN_001451-T1	sp|Q4WR83|SIDI_ASPFU	41.766	589	303	8	43	617	24	586	3.38e-150	444	SIDI_ASPFU
FUN_001458-T1	sp|A1DEZ0|SHO1_NEOFI	74.915	295	63	5	1	291	1	288	5.66e-161	447	SHO1_NEOFI
FUN_001459-T1	sp|B0XZV6|SPHB_ASPFC	24.852	338	197	14	30	350	1793	2090	7.64e-15	73.6	SPHB_ASPFC
FUN_001461-T1	sp|Q4WQY8|TPCJ_ASPFU	36.305	617	325	21	27	594	12	609	1.51e-110	341	TPCJ_ASPFU
FUN_001462-T1	sp|Q4WUG7|SSKA_ASPFU	53.966	706	251	18	101	778	184	843	0	617	SSKA_ASPFU
FUN_001463-T1	sp|A1D1E6|AGDC_NEOFI	54.635	917	348	15	42	951	25	880	0	992	AGDC_NEOFI	A1D1E6;	Eukaryota; Fungi; Dikarya; Ascomycota; Pezizomycotina; Eurotiomycetes; Eurotiomycetidae; Eurotiales; Aspergillaceae; Aspergillus; Aspergillus subgen Fumigati	agdC	Probable alpha/beta-glucosidase agdC	/ JCM 1740 / NRRL 181 / WB 181) (Aspergillus fischerianus).	nfi:NFIA_009180,	4591952; -.	(GO:0005576)C:extracellular region,	(GO:0071555)P:cell wall organization,(GO:0000272)P:polysaccharide catabolic process,	(GO:0008422)F:beta-glucosidase activity,(GO:0030246)F:carbohydrate binding,(GO:0032450)F:maltose alpha-glucosidase activity,(GO:0102483)F:scopolin beta-glucosidase activity,		nfi01100:Metabolic pathways; nfi00500:Starch and sucrose metabolism; nfi00052:Galactose metabolism; nfi01110:Biosynthesis of secondary metabolites	nfi00052;nfi00500;nfi01100;nfi01110	Biosynthesis of secondary metabolites;Galactose metabolism;Metabolic pathways;Starch and sucrose metabolism
FUN_001467-T1	sp|Q4WUG4|NNRE_ASPFU	81.328	241	41	1	1	237	1	241	2.04e-142	395	NNRE_ASPFU	Q4WUG4;	Eukaryota; Fungi; Dikarya; Ascomycota; Pezizomycotina; Eurotiomycetes; Eurotiomycetidae; Eurotiales; Aspergillaceae; Aspergillus; Aspergillus subgen Fumigati	AFUA_5G08360	NAD(P)H-hydrate epimerase	Af293) (Neosartorya fumigata).	afm:AFUA_5G08360,	3511280; -.	(GO:0005739)C:mitochondrion,		(GO:0046872)F:metal ion binding,(GO:0052856)F:NADHX epimerase activity,(GO:0052857)F:NADPHX epimerase activity,(GO:0000166)F:nucleotide binding,
FUN_001468-T1	sp|A1CF18|LIS12_ASPCL	26.897	290	176	12	9	271	83	363	4.98e-19	87.8	LIS12_ASPCL	A1CF18;	Eukaryota; Fungi; Dikarya; Ascomycota; Pezizomycotina; Eurotiomycetes; Eurotiomycetidae; Eurotiales; Aspergillaceae; Aspergillus; Aspergillus subgen Fumigati	lis1-2	Nuclear distribution protein nudF 2	NRRL 1 / QM 1276 / 107).	act:ACLA_091650,	4705134; -.	(GO:0005881)C:cytoplasmic microtubule,(GO:0000776)C:kinetochore,(GO:0005875)C:microtubule associated complex,(GO:0005635)C:nuclear envelope,(GO:0000922)C:spindle pole,	(GO:0048854)P:brain morphogenesis,(GO:0051301)P:cell division,(GO:0000132)P:establishment of mitotic spindle orientation,(GO:0031023)P:microtubule organizing center organization,(GO:0051012)P:microtubule sliding,(GO:0007097)P:nuclear migration,(GO:0008090)P:retrograde axonal transport,(GO:0047496)P:vesicle transport along microtubule,	(GO:0070840)F:dynein complex binding,(GO:0051010)F:microtubule plus-end binding,		act00565:Ether lipid metabolism; act01100:Metabolic pathways	act00565;act01100	Ether lipid metabolism;Metabolic pathways
FUN_001469-T1	sp|Q5B8Y3|EIF3I_EMENI	23.304	339	215	9	10	329	3	315	9.09e-17	77.4	EIF3I_EMENI	Q5B8Y3; C8VIX7;	Eukaryota; Fungi; Dikarya; Ascomycota; Pezizomycotina; Eurotiomycetes; Eurotiomycetidae; Eurotiales; Aspergillaceae; Aspergillus; Aspergillus subgen Nidulantes	tif34	Eukaryotic translation initiation factor 3 subunit I	M139) (Aspergillus nidulans).	ani:AN2997.2,	2874320; -.	(GO:0016282)C:eukaryotic 43S preinitiation complex,(GO:0033290)C:eukaryotic 48S preinitiation complex,(GO:0071540)C:eukaryotic translation initiation factor 3 complex, eIF3e,(GO:0071541)C:eukaryotic translation initiation factor 3 complex, eIF3m,(GO:0034399)C:nuclear periphery,	(GO:0002183)P:cytoplasmic translational initiation,(GO:0001732)P:formation of cytoplasmic translation initiation complex,	(GO:0003723)F:RNA binding,(GO:0003743)F:translation initiation factor activity,
FUN_001473-T1	sp|Q5BGA7|XYL1_EMENI	29.9	301	161	8	15	271	9	303	4.12e-38	134	XYL1_EMENI
FUN_001480-T1	sp|C8VDI1|Y1006_EMENI	48.558	208	89	3	13	202	4	211	2.71e-58	184	Y1006_EMENI
FUN_001483-T1	sp|A1DF15|ATG3_NEOFI	79.67	364	62	4	1	363	1	353	0	558	ATG3_NEOFI	A1DF15;	Eukaryota; Fungi; Dikarya; Ascomycota; Pezizomycotina; Eurotiomycetes; Eurotiomycetidae; Eurotiales; Aspergillaceae; Aspergillus; Aspergillus subgen Fumigati	atg3	Autophagy-related protein 3	/ JCM 1740 / NRRL 181 / WB 181) (Aspergillus fischerianus).	nfi:NFIA_079130,	4586425; -.	(GO:0005829)C:cytosol,(GO:0005739)C:mitochondrion,(GO:0061908)C:phagophore,(GO:0000407)C:phagophore assembly site,	(GO:0000045)P:autophagosome assembly,(GO:0034727)P:piecemeal microautophagy of the nucleus,(GO:0006612)P:protein targeting to membrane,(GO:0015031)P:protein transport,	(GO:0019776)F:Atg8-family ligase activity,		nfi04136:Autophagy - other; nfi04138:Autophagy - yeast	nfi04136;nfi04138	Autophagy - other;Autophagy - yeast
FUN_001487-T1	sp|A1DF20|ARGJ_NEOFI	83.37	457	73	1	13	469	3	456	0	801	ARGJ_NEOFI	A1DF20;	Eukaryota; Fungi; Dikarya; Ascomycota; Pezizomycotina; Eurotiomycetes; Eurotiomycetidae; Eurotiales; Aspergillaceae; Aspergillus; Aspergillus subgen Fumigati	NFIA_079180	Arginine biosynthesis bifunctional protein ArgJ, mitochondrial	/ JCM 1740 / NRRL 181 / WB 181) (Aspergillus fischerianus).	nfi:NFIA_079180,	4586430; -.	(GO:0005759)C:mitochondrial matrix,	(GO:0006526)P:arginine biosynthetic process,(GO:0006592)P:ornithine biosynthetic process,	(GO:0004042)F:acetyl-CoA:L-glutamate N-acetyltransferase activity,(GO:0004358)F:glutamate N-acetyltransferase activity,(GO:0103045)F:methione N-acyltransferase activity,	Amino-acid biosynthesis; L-arginine biosynthesis; L-ornithine and N-acetyl-L-glutamate from L-glutamate and N(2)-acetyl-L-ornithine (cyclic): step 1/1.	nfi01210:2-Oxocarboxylic acid metabolism; nfi01230:Biosynthesis of amino acids; nfi00220:Arginine biosynthesis; nfi01100:Metabolic pathways; nfi01110:Biosynthesis of secondary metabolites	nfi00220;nfi01100;nfi01110;nfi01210;nfi01230	2-Oxocarboxylic acid metabolism;Arginine biosynthesis;Biosynthesis of amino acids;Biosynthesis of secondary metabolites;Metabolic pathways
FUN_001487-T1	sp|A1DF20|ARGJ_NEOFI	83.37	457	73	1	13	469	3	456	0	801	ARGJ_NEOFI	A1DF20;	Eukaryota; Fungi; Dikarya; Ascomycota; Pezizomycotina; Eurotiomycetes; Eurotiomycetidae; Eurotiales; Aspergillaceae; Aspergillus; Aspergillus subgen Fumigati	NFIA_079180	Arginine biosynthesis bifunctional protein ArgJ, mitochondrial	/ JCM 1740 / NRRL 181 / WB 181) (Aspergillus fischerianus).	nfi:NFIA_079180,	4586430; -.	(GO:0005759)C:mitochondrial matrix,	(GO:0006526)P:arginine biosynthetic process,(GO:0006592)P:ornithine biosynthetic process,	(GO:0004042)F:acetyl-CoA:L-glutamate N-acetyltransferase activity,(GO:0004358)F:glutamate N-acetyltransferase activity,(GO:0103045)F:methione N-acyltransferase activity,	Amino-acid biosynthesis; L-arginine biosynthesis; N(2)-acetyl-L-ornithine from L-glutamate: step 1/4.	nfi01210:2-Oxocarboxylic acid metabolism; nfi01230:Biosynthesis of amino acids; nfi00220:Arginine biosynthesis; nfi01100:Metabolic pathways; nfi01110:Biosynthesis of secondary metabolites	nfi00220;nfi01100;nfi01110;nfi01210;nfi01230	2-Oxocarboxylic acid metabolism;Arginine biosynthesis;Biosynthesis of amino acids;Biosynthesis of secondary metabolites;Metabolic pathways
FUN_001490-T1	sp|Q9UW83|PDX1_EMENI	90.164	305	29	1	1	305	1	304	0	557	PDX1_EMENI	Q9UW83; C8VDI9; Q5AVF5;	Eukaryota; Fungi; Dikarya; Ascomycota; Pezizomycotina; Eurotiomycetes; Eurotiomycetidae; Eurotiales; Aspergillaceae; Aspergillus; Aspergillus subgen Nidulantes	pyroA	Pyridoxal 5'-phosphate synthase subunit pyroA	M139) (Aspergillus nidulans).	ani:AN7725.2,	2869370; -.	(GO:0005576)C:extracellular region,	(GO:0006520)P:amino acid metabolic process,(GO:0042823)P:pyridoxal phosphate biosynthetic process,(GO:0008615)P:pyridoxine biosynthetic process,	(GO:0016843)F:amine-lyase activity,(GO:0036381)F:pyridoxal 5'-phosphate synthase (glutamine hydrolysing) activity,	Cofactor biosynthesis; pyridoxal 5'-phosphate biosynthesis.
FUN_001492-T1	sp|A1DF27|AMPP1_NEOFI	83.225	614	102	1	1	613	41	654	0	1096	AMPP1_NEOFI	A1DF27;	Eukaryota; Fungi; Dikarya; Ascomycota; Pezizomycotina; Eurotiomycetes; Eurotiomycetidae; Eurotiales; Aspergillaceae; Aspergillus; Aspergillus subgen Fumigati	ampp	Probable Xaa-Pro aminopeptidase P	/ JCM 1740 / NRRL 181 / WB 181) (Aspergillus fischerianus).	nfi:NFIA_079250,	4586437; -.	(GO:0005737)C:cytoplasm,	(GO:0006508)P:proteolysis,	(GO:0046872)F:metal ion binding,(GO:0070006)F:metalloaminopeptidase activity,
FUN_001499-T1	sp|Q5B5P1|RGLC_EMENI	42.905	296	162	5	7	297	736	1029	5.9e-75	245	RGLC_EMENI
FUN_001500-T1	sp|Q4WLW9|FMQE_ASPFU	27.171	449	313	8	1	443	83	523	1.22e-36	139	FMQE_ASPFU	Q4WLW9;	Eukaryota; Fungi; Dikarya; Ascomycota; Pezizomycotina; Eurotiomycetes; Eurotiomycetidae; Eurotiales; Aspergillaceae; Aspergillus; Aspergillus subgen Fumigati	fmqE	MFS transporter fmqE	Af293) (Neosartorya fumigata).	afm:AFUA_6G12040,	3508388; -.	(GO:0030659)C:cytoplasmic vesicle membrane,(GO:0016020)C:membrane,	(GO:0008643)P:carbohydrate transport,(GO:1900781)P:fumiquinazoline C biosynthetic process,	(GO:0005351)F:carbohydrate:proton symporter activity,
FUN_001502-T1	sp|Q4WW99|HAC5_ASPFU	40.449	534	251	11	25	497	6	533	2.37e-119	359	HAC5_ASPFU	Q4WW99;	Eukaryota; Fungi; Dikarya; Ascomycota; Pezizomycotina; Eurotiomycetes; Eurotiomycetidae; Eurotiales; Aspergillaceae; Aspergillus; Aspergillus subgen Fumigati	AFUA_5G14920	Subtelomeric hrmA-associated cluster protein AFUA_5G14920	Af293) (Neosartorya fumigata).	afm:AFUA_5G14920,	3510948; -.
FUN_001503-T1	sp|Q4WT65|ABCB_ASPFU	27.041	1494	918	37	86	1521	65	1444	1.24e-143	476	ABCB_ASPFU	Q4WT65;	Eukaryota; Fungi; Dikarya; Ascomycota; Pezizomycotina; Eurotiomycetes; Eurotiomycetidae; Eurotiales; Aspergillaceae; Aspergillus; Aspergillus subgen Fumigati	abcB	ABC multidrug transporter B	Af293) (Neosartorya fumigata).	afm:AFUA_1G10390,	3510660; -.	(GO:0016020)C:membrane,(GO:0005886)C:plasma membrane,	(GO:0055085)P:transmembrane transport,	(GO:0140359)F:ABC-type transporter activity,(GO:0005524)F:ATP binding,(GO:0016887)F:ATP hydrolysis activity,(GO:0042626)F:ATPase-coupled transmembrane transporter activity,
FUN_001503-T1	sp|Q4WT65|ABCB_ASPFU	22.086	489	333	15	396	857	991	1458	4.33e-15	78.6	ABCB_ASPFU	Q4WT65;	Eukaryota; Fungi; Dikarya; Ascomycota; Pezizomycotina; Eurotiomycetes; Eurotiomycetidae; Eurotiales; Aspergillaceae; Aspergillus; Aspergillus subgen Fumigati	abcB	ABC multidrug transporter B	Af293) (Neosartorya fumigata).	afm:AFUA_1G10390,	3510660; -.	(GO:0016020)C:membrane,(GO:0005886)C:plasma membrane,	(GO:0055085)P:transmembrane transport,	(GO:0140359)F:ABC-type transporter activity,(GO:0005524)F:ATP binding,(GO:0016887)F:ATP hydrolysis activity,(GO:0042626)F:ATPase-coupled transmembrane transporter activity,
FUN_001520-T1	sp|E9R5G2|ERG1_ASPFU	69.474	475	140	2	5	474	6	480	0	665	ERG1_ASPFU	E9R5G2;	Eukaryota; Fungi; Dikarya; Ascomycota; Pezizomycotina; Eurotiomycetes; Eurotiomycetidae; Eurotiales; Aspergillaceae; Aspergillus; Aspergillus subgen Fumigati	erg1	Squalene epoxidase erg1	Af293) (Neosartorya fumigata).	afm:AFUA_5G07780,	3510794; -.	(GO:0005783)C:endoplasmic reticulum,(GO:0005789)C:endoplasmic reticulum membrane,	(GO:0008203)P:cholesterol metabolic process,(GO:0006696)P:ergosterol biosynthetic process,	(GO:0050660)F:flavin adenine dinucleotide binding,(GO:0004506)F:squalene monooxygenase activity,	Steroid metabolism; ergosterol biosynthesis.	afm00100:Steroid biosynthesis; afm00909:Sesquiterpenoid and triterpenoid biosynthesis; afm01100:Metabolic pathways; afm01110:Biosynthesis of secondary metabolites	afm00100;afm00909;afm01100;afm01110	Biosynthesis of secondary metabolites;Metabolic pathways;Sesquiterpenoid and triterpenoid biosynthesis;Steroid biosynthesis
FUN_001524-T1	sp|Q5AVC7|KU70_EMENI	69.449	599	177	3	43	639	21	615	0	876	KU70_EMENI	Q5AVC7; C8VDM1;	Eukaryota; Fungi; Dikarya; Ascomycota; Pezizomycotina; Eurotiomycetes; Eurotiomycetidae; Eurotiales; Aspergillaceae; Aspergillus; Aspergillus subgen Nidulantes	ku70	ATP-dependent DNA helicase II subunit 1	M139) (Aspergillus nidulans).	ani:AN7753.2,		(GO:0000781)C:chromosome, telomeric region,(GO:0043564)C:Ku70:Ku80 complex,	(GO:0006310)P:DNA recombination,(GO:0006303)P:double-strand break repair via nonhomologous end joining,(GO:0000723)P:telomere maintenance,	(GO:0005524)F:ATP binding,(GO:0016887)F:ATP hydrolysis activity,(GO:0003684)F:damaged DNA binding,(GO:0003678)F:DNA helicase activity,(GO:0003690)F:double-stranded DNA binding,(GO:0042162)F:telomeric DNA binding,
FUN_001526-T1	sp|Q4WD48|FSQG_ASPFU	32.504	643	326	21	36	650	3	565	1.07e-94	301	FSQG_ASPFU	Q4WD48;	Eukaryota; Fungi; Dikarya; Ascomycota; Pezizomycotina; Eurotiomycetes; Eurotiomycetidae; Eurotiales; Aspergillaceae; Aspergillus; Aspergillus subgen Fumigati	fmpF	Phenol 2-monooxygenase fsqG	Af293) (Neosartorya fumigata).	afm:AFUA_6G03490,	3505023; -.			(GO:0071949)F:FAD binding,(GO:0016491)F:oxidoreductase activity,(GO:0016709)F:oxidoreductase activity, acting on paired donors, with incorporation or reduction of molecular oxygen, NAD(P)H as one donor, and incorporation of one atom of oxygen,	Secondary metabolite biosynthesis.
FUN_001528-T1	sp|Q4WUA0|CWC24_ASPFU	76.261	337	75	5	1	332	1	337	8.32e-171	475	CWC24_ASPFU	Q4WUA0;	Eukaryota; Fungi; Dikarya; Ascomycota; Pezizomycotina; Eurotiomycetes; Eurotiomycetidae; Eurotiales; Aspergillaceae; Aspergillus; Aspergillus subgen Fumigati	cwc24	Pre-mRNA-splicing factor cwc24	Af293) (Neosartorya fumigata).	afm:AFUA_5G07720,	3510783; -.	(GO:0005684)C:U2-type spliceosomal complex,	(GO:0006397)P:mRNA processing,(GO:0034247)P:snoRNA splicing,	(GO:0003677)F:DNA binding,(GO:0046872)F:metal ion binding,
FUN_001529-T1	sp|Q00083|APSA_EMENI	52.038	1153	435	29	15	1099	15	1117	0	899	APSA_EMENI	Q00083; C8VDM5; Q5AVC3;	Eukaryota; Fungi; Dikarya; Ascomycota; Pezizomycotina; Eurotiomycetes; Eurotiomycetidae; Eurotiales; Aspergillaceae; Aspergillus; Aspergillus subgen Nidulantes	apsA	Anucleate primary sterigmata protein A	M139) (Aspergillus nidulans).	ani:AN7757.2,	2869470; -.	(GO:0005938)C:cell cortex,(GO:0005934)C:cellular bud tip,(GO:0005739)C:mitochondrion,(GO:0005886)C:plasma membrane,	(GO:0048315)P:conidium formation,(GO:0032065)P:maintenance of protein location in cell cortex,(GO:0000226)P:microtubule cytoskeleton organization,(GO:0007097)P:nuclear migration,(GO:0051647)P:nucleus localization,	(GO:0005543)F:phospholipid binding,(GO:0015631)F:tubulin binding,
FUN_001529-T1	sp|Q00083|APSA_EMENI	47.418	949	380	38	930	1831	800	1676	0	642	APSA_EMENI	Q00083; C8VDM5; Q5AVC3;	Eukaryota; Fungi; Dikarya; Ascomycota; Pezizomycotina; Eurotiomycetes; Eurotiomycetidae; Eurotiales; Aspergillaceae; Aspergillus; Aspergillus subgen Nidulantes	apsA	Anucleate primary sterigmata protein A	M139) (Aspergillus nidulans).	ani:AN7757.2,	2869470; -.	(GO:0005938)C:cell cortex,(GO:0005934)C:cellular bud tip,(GO:0005739)C:mitochondrion,(GO:0005886)C:plasma membrane,	(GO:0048315)P:conidium formation,(GO:0032065)P:maintenance of protein location in cell cortex,(GO:0000226)P:microtubule cytoskeleton organization,(GO:0007097)P:nuclear migration,(GO:0051647)P:nucleus localization,	(GO:0005543)F:phospholipid binding,(GO:0015631)F:tubulin binding,
FUN_001536-T1	sp|C8VJW1|HXNP_EMENI	24.495	396	268	10	1	374	1	387	2.84e-24	102	HXNP_EMENI	C8VJW1;	Eukaryota; Fungi; Dikarya; Ascomycota; Pezizomycotina; Eurotiomycetes; Eurotiomycetidae; Eurotiales; Aspergillaceae; Aspergillus; Aspergillus subgen Nidulantes	hxnP	Major facilitator-type transporter hxnP	M139) (Aspergillus nidulans).			(GO:0005886)C:plasma membrane,		(GO:0022857)F:transmembrane transporter activity,
FUN_001538-T1	sp|A1DC16|BGLG_NEOFI	79.731	819	161	1	1	819	1	814	0	1383	BGLG_NEOFI	A1DC16;	Eukaryota; Fungi; Dikarya; Ascomycota; Pezizomycotina; Eurotiomycetes; Eurotiomycetidae; Eurotiales; Aspergillaceae; Aspergillus; Aspergillus subgen Fumigati	bglG	Probable beta-glucosidase G	/ JCM 1740 / NRRL 181 / WB 181) (Aspergillus fischerianus).	nfi:NFIA_100430,	4588637; -.	(GO:0005576)C:extracellular region,	(GO:0030245)P:cellulose catabolic process,	(GO:0008422)F:beta-glucosidase activity,(GO:0102483)F:scopolin beta-glucosidase activity,	Glycan metabolism; cellulose degradation.	nfi01100:Metabolic pathways; nfi00460:Cyanoamino acid metabolism; nfi00500:Starch and sucrose metabolism; nfi01110:Biosynthesis of secondary metabolites; nfi00999:Biosynthesis of various plant secondary metabolites	nfi00460;nfi00500;nfi00999;nfi01100;nfi01110	Biosynthesis of secondary metabolites;Biosynthesis of various plant secondary metabolites;Cyanoamino acid metabolism;Metabolic pathways;Starch and sucrose metabolism
FUN_001541-T1	sp|Q4WS70|MDRA_ASPFU	34.528	307	177	8	6	298	214	510	7.62e-48	167	MDRA_ASPFU	Q4WS70;	Eukaryota; Fungi; Dikarya; Ascomycota; Pezizomycotina; Eurotiomycetes; Eurotiomycetidae; Eurotiales; Aspergillaceae; Aspergillus; Aspergillus subgen Fumigati	mdrA	Major facilitator superfamily multidrug transporter mdrA	Af293) (Neosartorya fumigata).	afm:AFUA_1G13800,	3510614; -.	(GO:0005886)C:plasma membrane,	(GO:0055085)P:transmembrane transport,(GO:1990961)P:xenobiotic detoxification by transmembrane export across the plasma membrane,	(GO:0015385)F:sodium:proton antiporter activity,(GO:0022857)F:transmembrane transporter activity,
FUN_001546-T1	sp|P08157|ALDH_EMENI	34.706	340	218	4	2	338	150	488	1.52e-59	196	ALDH_EMENI	P08157; C8VSL3; Q5BFX6; Q9C1Q6;	Eukaryota; Fungi; Dikarya; Ascomycota; Pezizomycotina; Eurotiomycetes; Eurotiomycetidae; Eurotiales; Aspergillaceae; Aspergillus; Aspergillus subgen Nidulantes	aldA	Aldehyde dehydrogenase	M139) (Aspergillus nidulans).	ani:AN0554.2,	2876330; -.	(GO:0005576)C:extracellular region,	(GO:0046187)P:acetaldehyde catabolic process,(GO:0019413)P:acetate biosynthetic process,(GO:0045991)P:carbon catabolite activation of transcription,(GO:0071470)P:cellular response to osmotic stress,(GO:0006068)P:ethanol catabolic process,(GO:0006067)P:ethanol metabolic process,(GO:0006567)P:threonine catabolic process,	(GO:0004029)F:aldehyde dehydrogenase (NAD+) activity,(GO:0004030)F:aldehyde dehydrogenase [NAD(P)+] activity,(GO:0043878)F:glyceraldehyde-3-phosphate dehydrogenase (NAD+) (non-phosphorylating) activity,(GO:0008957)F:phenylacetaldehyde dehydrogenase activity,	Alcohol metabolism; ethanol degradation; acetate from ethanol: step 2/2.
FUN_001555-T1	sp|P38095|LAMA_EMENI	37.209	473	279	11	9	471	4	468	2.43e-81	277	LAMA_EMENI	P38095; C8VUT6; Q5BEZ3;	Eukaryota; Fungi; Dikarya; Ascomycota; Pezizomycotina; Eurotiomycetes; Eurotiomycetidae; Eurotiales; Aspergillaceae; Aspergillus; Aspergillus subgen Nidulantes	lamA	Putative urea carboxylase	M139) (Aspergillus nidulans).	ani:AN0887.2,	2876661; -.	(GO:0005739)C:mitochondrion,		(GO:0005524)F:ATP binding,(GO:0016787)F:hydrolase activity,(GO:0046872)F:metal ion binding,(GO:0004485)F:methylcrotonoyl-CoA carboxylase activity,(GO:0004658)F:propionyl-CoA carboxylase activity,(GO:0004847)F:urea carboxylase activity,
FUN_001560-T1	sp|P18696|PUTX_EMENI	39.643	560	314	16	1	546	1	550	2.24e-117	355	PUTX_EMENI
FUN_001566-T1	sp|Q00791|STCU_EMENI	25.952	289	171	10	10	283	4	264	5.68e-16	73.9	STCU_EMENI
FUN_001569-T1	sp|C8VDQ4|GYP2_EMENI	73.89	1149	262	14	1	1140	1	1120	0	1680	GYP2_EMENI	C8VDQ4; Q5AV96;	Eukaryota; Fungi; Dikarya; Ascomycota; Pezizomycotina; Eurotiomycetes; Eurotiomycetidae; Eurotiales; Aspergillaceae; Aspergillus; Aspergillus subgen Nidulantes	AN11010	Putative GTPase-activating protein AN11010	M139) (Aspergillus nidulans).	ani:AN7784.2,	2869693; -.			(GO:0005096)F:GTPase activator activity,
FUN_001572-T1	sp|Q5AV03|ATNI_EMENI	23.571	280	198	8	23	292	33	306	6.45e-17	77.8	ATNI_EMENI	Q5AV03; A0A1U8QQT2; C8V3Y2;	Eukaryota; Fungi; Dikarya; Ascomycota; Pezizomycotina; Eurotiomycetes; Eurotiomycetidae; Eurotiales; Aspergillaceae; Aspergillus; Aspergillus subgen Nidulantes	atnI	Probable lipid transporter atnI	M139) (Aspergillus nidulans).	ani:AN7877.2,	2869180; -.	(GO:0016020)C:membrane,	(GO:0006869)P:lipid transport,		Secondary metabolite biosynthesis.
FUN_001573-T1	sp|Q5BA81|EASD_EMENI	39.17	554	326	4	15	564	16	562	6.7e-142	420	EASD_EMENI	Q5BA81; C8VPT3;	Eukaryota; Fungi; Dikarya; Ascomycota; Pezizomycotina; Eurotiomycetes; Eurotiomycetidae; Eurotiales; Aspergillaceae; Aspergillus; Aspergillus subgen Nidulantes	easD	Acyl-CoA ligase easD	M139) (Aspergillus nidulans).	ani:AN2549.2,	2875598; -.		(GO:1900617)P:emericellamide A biosynthetic process,(GO:1900557)P:emericellamide biosynthetic process,(GO:0046949)P:fatty-acyl-CoA biosynthetic process,	(GO:0005524)F:ATP binding,(GO:0016405)F:CoA-ligase activity,(GO:0004467)F:long-chain fatty acid-CoA ligase activity,	Antibiotic biosynthesis.
FUN_001589-T1	sp|Q96UP5|UBC2_EMENI	31.507	146	97	2	1	146	1	143	8.01e-24	90.9	UBC2_EMENI
FUN_001590-T1	sp|Q5AWS6|CDC48_EMENI	43.404	235	130	2	207	441	224	455	1.37e-59	206	CDC48_EMENI	Q5AWS6; C8VCV6;	Eukaryota; Fungi; Dikarya; Ascomycota; Pezizomycotina; Eurotiomycetes; Eurotiomycetidae; Eurotiales; Aspergillaceae; Aspergillus; Aspergillus subgen Nidulantes	cdc48	Cell division control protein 48	M139) (Aspergillus nidulans).	ani:AN7254.2,		(GO:0005829)C:cytosol,(GO:0005634)C:nucleus,(GO:0034098)C:VCP-NPL4-UFD1 AAA ATPase complex,	(GO:0097352)P:autophagosome maturation,(GO:0036503)P:ERAD pathway,(GO:0051228)P:mitotic spindle disassembly,(GO:0030970)P:retrograde protein transport, ER to cytosol,	(GO:0005524)F:ATP binding,(GO:0016887)F:ATP hydrolysis activity,(GO:0031593)F:polyubiquitin modification-dependent protein binding,
FUN_001590-T1	sp|Q5AWS6|CDC48_EMENI	39.224	232	141	0	201	432	492	723	8.31e-50	179	CDC48_EMENI	Q5AWS6; C8VCV6;	Eukaryota; Fungi; Dikarya; Ascomycota; Pezizomycotina; Eurotiomycetes; Eurotiomycetidae; Eurotiales; Aspergillaceae; Aspergillus; Aspergillus subgen Nidulantes	cdc48	Cell division control protein 48	M139) (Aspergillus nidulans).	ani:AN7254.2,		(GO:0005829)C:cytosol,(GO:0005634)C:nucleus,(GO:0034098)C:VCP-NPL4-UFD1 AAA ATPase complex,	(GO:0097352)P:autophagosome maturation,(GO:0036503)P:ERAD pathway,(GO:0051228)P:mitotic spindle disassembly,(GO:0030970)P:retrograde protein transport, ER to cytosol,	(GO:0005524)F:ATP binding,(GO:0016887)F:ATP hydrolysis activity,(GO:0031593)F:polyubiquitin modification-dependent protein binding,
FUN_001594-T1	sp|Q5ATH9|BXLB_EMENI	26.566	798	446	29	22	770	31	737	1.15e-51	190	BXLB_EMENI	Q5ATH9; C8VEA1;	Eukaryota; Fungi; Dikarya; Ascomycota; Pezizomycotina; Eurotiomycetes; Eurotiomycetidae; Eurotiales; Aspergillaceae; Aspergillus; Aspergillus subgen Nidulantes	bxlB	Exo-1,4-beta-xylosidase bxlB	M139) (Aspergillus nidulans).	ani:AN8401.2,	2868685; -.	(GO:0005576)C:extracellular region,	(GO:0031222)P:arabinan catabolic process,(GO:0045493)P:xylan catabolic process,(GO:0045491)P:xylan metabolic process,	(GO:0046556)F:alpha-L-arabinofuranosidase activity,(GO:0009044)F:xylan 1,4-beta-xylosidase activity,(GO:0042285)F:xylosyltransferase activity,	Glycan degradation; xylan degradation.
FUN_001599-T1	sp|Q4WLW9|FMQE_ASPFU	25.216	464	319	12	56	511	72	515	5.48e-30	120	FMQE_ASPFU	Q4WLW9;	Eukaryota; Fungi; Dikarya; Ascomycota; Pezizomycotina; Eurotiomycetes; Eurotiomycetidae; Eurotiales; Aspergillaceae; Aspergillus; Aspergillus subgen Fumigati	fmqE	MFS transporter fmqE	Af293) (Neosartorya fumigata).	afm:AFUA_6G12040,	3508388; -.	(GO:0030659)C:cytoplasmic vesicle membrane,(GO:0016020)C:membrane,	(GO:0008643)P:carbohydrate transport,(GO:1900781)P:fumiquinazoline C biosynthetic process,	(GO:0005351)F:carbohydrate:proton symporter activity,
FUN_001600-T1	sp|Q1RQJ1|THX28_ASPFM	67.593	108	34	1	31	137	1	108	5.46e-53	160	THX28_ASPFM
FUN_001602-T1	sp|Q4WUS1|ABCI_ASPFU	77.725	1468	323	2	1	1467	7	1471	0	2423	ABCI_ASPFU	Q4WUS1;	Eukaryota; Fungi; Dikarya; Ascomycota; Pezizomycotina; Eurotiomycetes; Eurotiomycetidae; Eurotiales; Aspergillaceae; Aspergillus; Aspergillus subgen Fumigati	abcI	ABC multidrug transporter I	Af293) (Neosartorya fumigata).	afm:AFUA_5G09460,	3511229; -.	(GO:0005886)C:plasma membrane,		(GO:0140359)F:ABC-type transporter activity,(GO:0005524)F:ATP binding,(GO:0016887)F:ATP hydrolysis activity,		afm02010:ABC transporters	afm02010	ABC transporters
FUN_001604-T1	sp|Q4WLW9|FMQE_ASPFU	29.73	518	349	10	7	515	10	521	5.45e-64	215	FMQE_ASPFU	Q4WLW9;	Eukaryota; Fungi; Dikarya; Ascomycota; Pezizomycotina; Eurotiomycetes; Eurotiomycetidae; Eurotiales; Aspergillaceae; Aspergillus; Aspergillus subgen Fumigati	fmqE	MFS transporter fmqE	Af293) (Neosartorya fumigata).	afm:AFUA_6G12040,	3508388; -.	(GO:0030659)C:cytoplasmic vesicle membrane,(GO:0016020)C:membrane,	(GO:0008643)P:carbohydrate transport,(GO:1900781)P:fumiquinazoline C biosynthetic process,	(GO:0005351)F:carbohydrate:proton symporter activity,
FUN_001605-T1	sp|C8VJW1|HXNP_EMENI	27.754	472	317	12	50	504	18	482	2.78e-39	147	HXNP_EMENI	C8VJW1;	Eukaryota; Fungi; Dikarya; Ascomycota; Pezizomycotina; Eurotiomycetes; Eurotiomycetidae; Eurotiales; Aspergillaceae; Aspergillus; Aspergillus subgen Nidulantes	hxnP	Major facilitator-type transporter hxnP	M139) (Aspergillus nidulans).			(GO:0005886)C:plasma membrane,		(GO:0022857)F:transmembrane transporter activity,
FUN_001614-T1	sp|A0A1U8QQU5|GCSA_EMENI	63.41	522	165	7	16	537	85	580	0	668	GCSA_EMENI	A0A1U8QQU5; C8V9N2; Q5ASC4;	Eukaryota; Fungi; Dikarya; Ascomycota; Pezizomycotina; Eurotiomycetes; Eurotiomycetidae; Eurotiales; Aspergillaceae; Aspergillus; Aspergillus subgen Nidulantes	gcsA	Ceramide glucosyltransferase	M139) (Aspergillus nidulans).	ani:AN8806.2,	2868381; -.	(GO:0000139)C:Golgi membrane,	(GO:0006679)P:glucosylceramide biosynthetic process,(GO:0043934)P:sporulation,	(GO:0008120)F:ceramide glucosyltransferase activity,(GO:0102769)F:dihydroceramide glucosyltransferase activity,	Lipid metabolism; sphingolipid metabolism.
FUN_001619-T1	sp|P41746|RODA_ASPFU	72.393	163	41	1	1	163	1	159	2.58e-75	219	RODA_ASPFU
FUN_001628-T1	sp|Q4WUT7|TRM61_ASPFU	63.126	499	154	7	1	475	1	493	0	629	TRM61_ASPFU
FUN_001633-T1	sp|Q4WES9|ERG7A_ASPFU	82.842	746	112	1	7	736	6	751	0	1317	ERG7A_ASPFU	Q4WES9;	Eukaryota; Fungi; Dikarya; Ascomycota; Pezizomycotina; Eurotiomycetes; Eurotiomycetidae; Eurotiales; Aspergillaceae; Aspergillus; Aspergillus subgen Fumigati	erg7A	Lanosterol synthase erg7A	Af293) (Neosartorya fumigata).	afm:AFUA_5G04080,	3505512; -.	(GO:0005789)C:endoplasmic reticulum membrane,(GO:0005811)C:lipid droplet,	(GO:0006696)P:ergosterol biosynthetic process,(GO:0016104)P:triterpenoid biosynthetic process,	(GO:0000250)F:lanosterol synthase activity,	Steroid metabolism; ergosterol biosynthesis.	afm00100:Steroid biosynthesis; afm01100:Metabolic pathways; afm01110:Biosynthesis of secondary metabolites	afm00100;afm01100;afm01110	Biosynthesis of secondary metabolites;Metabolic pathways;Steroid biosynthesis
FUN_001635-T1	sp|Q96UP5|UBC2_EMENI	41.975	162	79	3	3	164	2	148	1.01e-42	137	UBC2_EMENI
FUN_001637-T1	sp|A1CZR3|LCL2_NEOFI	73.171	123	32	1	1	123	1	122	5.38e-64	188	LCL2_NEOFI	A1CZR3;	Eukaryota; Fungi; Dikarya; Ascomycota; Pezizomycotina; Eurotiomycetes; Eurotiomycetidae; Eurotiales; Aspergillaceae; Aspergillus; Aspergillus subgen Fumigati	lcl2	Long chronological lifespan protein 2	/ JCM 1740 / NRRL 181 / WB 181) (Aspergillus fischerianus).	nfi:NFIA_038070,	4592748; -.
FUN_001639-T1	sp|A1CFL2|PATE_ASPCL	49.05	579	287	7	31	603	48	624	0	547	PATE_ASPCL	A1CFL2;	Eukaryota; Fungi; Dikarya; Ascomycota; Pezizomycotina; Eurotiomycetes; Eurotiomycetidae; Eurotiales; Aspergillaceae; Aspergillus; Aspergillus subgen Fumigati	patE	Patulin synthase	NRRL 1 / QM 1276 / 107).	act:ACLA_093600,	4704849; -.	(GO:0005938)C:cell cortex,(GO:0031012)C:extracellular matrix,(GO:0005576)C:extracellular region,(GO:0005773)C:vacuole,	(GO:0140723)P:patulin biosynthetic process,	(GO:0050660)F:flavin adenine dinucleotide binding,(GO:0016491)F:oxidoreductase activity,(GO:0016614)F:oxidoreductase activity, acting on CH-OH group of donors,	Mycotoxin biosynthesis; patulin biosynthesis.
FUN_001646-T1	sp|P9WEU1|SAT4_EMENI	27.53	247	162	7	11	249	57	294	7.94e-22	92	SAT4_EMENI
FUN_001648-T1	sp|Q5ARL6|XYL2_EMENI	27.078	373	221	10	46	414	15	340	4.73e-25	103	XYL2_EMENI
FUN_001649-T1	sp|Q4WER3|HAPX_ASPFU	66.531	490	138	10	28	509	20	491	0	560	HAPX_ASPFU	Q4WER3;	Eukaryota; Fungi; Dikarya; Ascomycota; Pezizomycotina; Eurotiomycetes; Eurotiomycetidae; Eurotiales; Aspergillaceae; Aspergillus; Aspergillus subgen Fumigati	hapX	bZIP transcription factor hapX	Af293) (Neosartorya fumigata).	afm:AFUA_5G03920,	3505667; -.	(GO:0090575)C:RNA polymerase II transcription regulator complex,	(GO:0010106)P:cellular response to iron ion starvation,(GO:0031171)P:ferricrocin biosynthetic process,(GO:1900551)P:N',N'',N'''-triacetylfusarinine C biosynthetic process,	(GO:0001228)F:DNA-binding transcription activator activity, RNA polymerase II-specific,(GO:0000976)F:transcription cis-regulatory region binding,
FUN_001660-T1	sp|Q00675|STCI_EMENI	30.8	250	151	7	67	308	21	256	8.43e-21	88.2	STCI_EMENI
FUN_001661-T1	sp|C8VI81|PKFB_EMENI	27.835	485	301	16	4	466	7	464	1.58e-41	152	PKFB_EMENI
FUN_001662-T1	sp|E9RBG1|ABCC_ASPFU	74.933	1500	350	9	1	1481	1	1493	0	2306	ABCC_ASPFU	E9RBG1; Q4WS17; Q6MY55;	Eukaryota; Fungi; Dikarya; Ascomycota; Pezizomycotina; Eurotiomycetes; Eurotiomycetidae; Eurotiales; Aspergillaceae; Aspergillus; Aspergillus subgen Fumigati	AFUA_1G14330	ABC multidrug transporter C	Af293) (Neosartorya fumigata).	afm:AFUA_1G14330,	3509814; -.	(GO:0005886)C:plasma membrane,	(GO:1990961)P:xenobiotic detoxification by transmembrane export across the plasma membrane,	(GO:0140359)F:ABC-type transporter activity,(GO:0005524)F:ATP binding,(GO:0016887)F:ATP hydrolysis activity,		afm02010:ABC transporters	afm02010	ABC transporters
FUN_001664-T1	sp|C8VJW1|HXNP_EMENI	23.261	417	302	11	39	444	23	432	1.23e-18	85.9	HXNP_EMENI	C8VJW1;	Eukaryota; Fungi; Dikarya; Ascomycota; Pezizomycotina; Eurotiomycetes; Eurotiomycetidae; Eurotiales; Aspergillaceae; Aspergillus; Aspergillus subgen Nidulantes	hxnP	Major facilitator-type transporter hxnP	M139) (Aspergillus nidulans).			(GO:0005886)C:plasma membrane,		(GO:0022857)F:transmembrane transporter activity,
FUN_001667-T1	sp|Q4WFS2|Y1220_ASPFU	35.602	382	215	10	26	399	78	436	3.42e-70	226	Y1220_ASPFU
FUN_001669-T1	sp|P9WEU1|SAT4_EMENI	31	200	121	5	59	245	75	270	3.77e-15	72.8	SAT4_EMENI
FUN_001670-T1	sp|A1CFK9|PATB_ASPCL	35.878	131	64	4	153	264	132	261	2.75e-14	72.8	PATB_ASPCL	A1CFK9;	Eukaryota; Fungi; Dikarya; Ascomycota; Pezizomycotina; Eurotiomycetes; Eurotiomycetidae; Eurotiales; Aspergillaceae; Aspergillus; Aspergillus subgen Fumigati	patB	Carboxylesterase patB	NRRL 1 / QM 1276 / 107).	act:ACLA_093570,	4704864; -.	(GO:0005829)C:cytosol,		(GO:0106435)F:carboxylesterase activity,	Mycotoxin biosynthesis; patulin biosynthesis.
FUN_001671-T1	sp|Q873Y0|CHIA1_ASPFM	51.429	455	185	7	8	455	12	437	2.51e-130	411	CHIA1_ASPFM	Q873Y0;	Eukaryota; Fungi; Dikarya; Ascomycota; Pezizomycotina; Eurotiomycetes; Eurotiomycetidae; Eurotiales; Aspergillaceae; Aspergillus; Aspergillus subgen Fumigati	chiA1	Endochitinase A1	Aspergillus fumigatus (Neosartorya fumigata).			(GO:0005576)C:extracellular region,(GO:0005886)C:plasma membrane,(GO:0098552)C:side of membrane,	(GO:0006032)P:chitin catabolic process,(GO:0000272)P:polysaccharide catabolic process,	(GO:0008061)F:chitin binding,(GO:0004568)F:chitinase activity,
FUN_001673-T1	sp|Q5AUN2|XPTC_EMENI	28.226	620	369	12	10	572	14	614	8.29e-73	243	XPTC_EMENI
FUN_001674-T1	sp|Q92413|OAT_EMENI	28.035	453	263	16	17	446	19	431	8.16e-38	140	OAT_EMENI	Q92413; C8VPG9; Q5BCC0;	Eukaryota; Fungi; Dikarya; Ascomycota; Pezizomycotina; Eurotiomycetes; Eurotiomycetidae; Eurotiales; Aspergillaceae; Aspergillus; Aspergillus subgen Nidulantes	otaA	Ornithine aminotransferase	M139) (Aspergillus nidulans).	ani:AN1810.2,	2875186; -.	(GO:0005737)C:cytoplasm,(GO:0005829)C:cytosol,	(GO:0019544)P:arginine catabolic process to glutamate,(GO:0010121)P:arginine catabolic process to proline via ornithine,(GO:0055129)P:L-proline biosynthetic process,(GO:0006591)P:ornithine metabolic process,	(GO:0042802)F:identical protein binding,(GO:0004587)F:ornithine aminotransferase activity,(GO:0030170)F:pyridoxal phosphate binding,	Amino-acid biosynthesis; L-proline biosynthesis; L-glutamate 5-semialdehyde from L-ornithine: step 1/1.
FUN_001675-T1	sp|Q4WD45|FSQD_ASPFU	32.264	592	348	13	64	636	13	570	1.71e-96	305	FSQD_ASPFU	Q4WD45;	Eukaryota; Fungi; Dikarya; Ascomycota; Pezizomycotina; Eurotiomycetes; Eurotiomycetidae; Eurotiales; Aspergillaceae; Aspergillus; Aspergillus subgen Fumigati	fmpC	ATP-grasp enzyme fsqD	Af293) (Neosartorya fumigata).	afm:AFUA_6G03460,	3505178; -.			(GO:0005524)F:ATP binding,(GO:0016874)F:ligase activity,(GO:0046872)F:metal ion binding,	Secondary metabolite biosynthesis.
FUN_001681-T1	sp|Q4WBR2|NEG1_ASPFU	82.377	488	86	0	1	488	1	488	0	783	NEG1_ASPFU	Q4WBR2;	Eukaryota; Fungi; Dikarya; Ascomycota; Pezizomycotina; Eurotiomycetes; Eurotiomycetidae; Eurotiales; Aspergillaceae; Aspergillus; Aspergillus subgen Fumigati	neg1	Endo-1,6-beta-D-glucanase neg1	Af293) (Neosartorya fumigata).	afm:AFUA_8G07120,	3504964; -.	(GO:0005576)C:extracellular region,	(GO:0006680)P:glucosylceramide catabolic process,	(GO:0046557)F:glucan endo-1,6-beta-glucosidase activity,(GO:0004348)F:glucosylceramidase activity,
FUN_001683-T1	sp|C8VJW1|HXNP_EMENI	28.66	485	314	11	11	481	18	484	1.22e-59	202	HXNP_EMENI	C8VJW1;	Eukaryota; Fungi; Dikarya; Ascomycota; Pezizomycotina; Eurotiomycetes; Eurotiomycetidae; Eurotiales; Aspergillaceae; Aspergillus; Aspergillus subgen Nidulantes	hxnP	Major facilitator-type transporter hxnP	M139) (Aspergillus nidulans).			(GO:0005886)C:plasma membrane,		(GO:0022857)F:transmembrane transporter activity,
FUN_001685-T1	sp|P38092|HEM1_EMENI	76.651	651	138	5	1	646	1	642	0	1017	HEM1_EMENI	P38092; C8VN31; Q5BAZ6;	Eukaryota; Fungi; Dikarya; Ascomycota; Pezizomycotina; Eurotiomycetes; Eurotiomycetidae; Eurotiales; Aspergillaceae; Aspergillus; Aspergillus subgen Nidulantes	hemA	5-aminolevulinate synthase, mitochondrial	M139) (Aspergillus nidulans).	ani:AN2284.2,	2874789; -.	(GO:0005759)C:mitochondrial matrix,(GO:0005739)C:mitochondrion,	(GO:0048821)P:erythrocyte development,(GO:0006783)P:heme biosynthetic process,(GO:0042541)P:hemoglobin biosynthetic process,(GO:1902117)P:positive regulation of organelle assembly,(GO:0006782)P:protoporphyrinogen IX biosynthetic process,	(GO:0003870)F:5-aminolevulinate synthase activity,(GO:0030170)F:pyridoxal phosphate binding,	Porphyrin-containing compound metabolism; protoporphyrin-IX biosynthesis; 5-aminolevulinate from glycine: step 1/1.
FUN_001686-T1	sp|Q4WTV7|INO80_ASPFU	72.992	1718	394	28	1	1659	1	1707	0	2364	INO80_ASPFU	Q4WTV7;	Eukaryota; Fungi; Dikarya; Ascomycota; Pezizomycotina; Eurotiomycetes; Eurotiomycetidae; Eurotiales; Aspergillaceae; Aspergillus; Aspergillus subgen Fumigati	ino80	Chromatin-remodeling ATPase INO80	Af293) (Neosartorya fumigata).	afm:AFUA_5G06260,	3511543; -.	(GO:0000781)C:chromosome, telomeric region,(GO:0031011)C:Ino80 complex,	(GO:0034080)P:CENP-A containing chromatin assembly,(GO:0006281)P:DNA repair,(GO:0045944)P:positive regulation of transcription by RNA polymerase II,(GO:0032006)P:regulation of TOR signaling,(GO:0031509)P:subtelomeric heterochromatin formation,(GO:0000722)P:telomere maintenance via recombination,(GO:0006366)P:transcription by RNA polymerase II,	(GO:0043138)F:3'-5' DNA helicase activity,(GO:0005524)F:ATP binding,(GO:0016887)F:ATP hydrolysis activity,(GO:0140658)F:ATP-dependent chromatin remodeler activity,(GO:0003677)F:DNA binding,(GO:0042393)F:histone binding,		afm03082:ATP-dependent chromatin remodeling	afm03082	ATP-dependent chromatin remodeling
FUN_001687-T1	sp|P08843|ADH1_EMENI	76.857	350	81	0	3	352	1	350	0	554	ADH1_EMENI	P08843; C8VL73; Q5ARV1;	Eukaryota; Fungi; Dikarya; Ascomycota; Pezizomycotina; Eurotiomycetes; Eurotiomycetidae; Eurotiales; Aspergillaceae; Aspergillus; Aspergillus subgen Nidulantes	alcA	Alcohol dehydrogenase 1	M139) (Aspergillus nidulans).	ani:AN8979.2,	2868277; -.	(GO:0005737)C:cytoplasm,(GO:0005576)C:extracellular region,	(GO:0046187)P:acetaldehyde catabolic process,(GO:0097308)P:cellular response to farnesol,(GO:0006068)P:ethanol catabolic process,(GO:0006567)P:threonine catabolic process,	(GO:0004022)F:alcohol dehydrogenase (NAD+) activity,(GO:0008270)F:zinc ion binding,
FUN_001692-T1	sp|O74252|STE12_EMENI	63.92	704	190	13	1	652	1	692	0	829	STE12_EMENI
FUN_001693-T1	sp|Q4WS70|MDRA_ASPFU	28.489	523	350	8	13	520	7	520	1.11e-53	189	MDRA_ASPFU	Q4WS70;	Eukaryota; Fungi; Dikarya; Ascomycota; Pezizomycotina; Eurotiomycetes; Eurotiomycetidae; Eurotiales; Aspergillaceae; Aspergillus; Aspergillus subgen Fumigati	mdrA	Major facilitator superfamily multidrug transporter mdrA	Af293) (Neosartorya fumigata).	afm:AFUA_1G13800,	3510614; -.	(GO:0005886)C:plasma membrane,	(GO:0055085)P:transmembrane transport,(GO:1990961)P:xenobiotic detoxification by transmembrane export across the plasma membrane,	(GO:0015385)F:sodium:proton antiporter activity,(GO:0022857)F:transmembrane transporter activity,
FUN_001712-T1	sp|Q4WS70|MDRA_ASPFU	23.901	523	327	11	14	515	29	501	1.2e-22	99	MDRA_ASPFU	Q4WS70;	Eukaryota; Fungi; Dikarya; Ascomycota; Pezizomycotina; Eurotiomycetes; Eurotiomycetidae; Eurotiales; Aspergillaceae; Aspergillus; Aspergillus subgen Fumigati	mdrA	Major facilitator superfamily multidrug transporter mdrA	Af293) (Neosartorya fumigata).	afm:AFUA_1G13800,	3510614; -.	(GO:0005886)C:plasma membrane,	(GO:0055085)P:transmembrane transport,(GO:1990961)P:xenobiotic detoxification by transmembrane export across the plasma membrane,	(GO:0015385)F:sodium:proton antiporter activity,(GO:0022857)F:transmembrane transporter activity,
FUN_001715-T1	sp|Q5B5X8|EXGA_EMENI	33.333	222	132	8	23	233	29	245	1.07e-19	88.2	EXGA_EMENI	Q5B5X8; C8V5I6;	Eukaryota; Fungi; Dikarya; Ascomycota; Pezizomycotina; Eurotiomycetes; Eurotiomycetidae; Eurotiales; Aspergillaceae; Aspergillus; Aspergillus subgen Nidulantes	exgA	Probable glucan 1,3-beta-glucosidase A	M139) (Aspergillus nidulans).	ani:AN4052.2,	2873465; -.	(GO:0009986)C:cell surface,(GO:0005576)C:extracellular region,	(GO:0071555)P:cell wall organization,(GO:0009251)P:glucan catabolic process,	(GO:0004338)F:glucan exo-1,3-beta-glucosidase activity,(GO:0046872)F:metal ion binding,
FUN_001720-T1	sp|Q4WGM4|BST1_ASPFU	75.734	1158	240	11	1	1119	1	1156	0	1729	BST1_ASPFU	Q4WGM4;	Eukaryota; Fungi; Dikarya; Ascomycota; Pezizomycotina; Eurotiomycetes; Eurotiomycetidae; Eurotiales; Aspergillaceae; Aspergillus; Aspergillus subgen Fumigati	bst1	GPI inositol-deacylase	Af293) (Neosartorya fumigata).	afm:AFUA_7G05540,	3506265; -.	(GO:0005783)C:endoplasmic reticulum,(GO:0005789)C:endoplasmic reticulum membrane,	(GO:0006888)P:endoplasmic reticulum to Golgi vesicle-mediated transport,(GO:0006505)P:GPI anchor metabolic process,(GO:0015031)P:protein transport,	(GO:0050185)F:phosphatidylinositol deacylase activity,		afm00563:Glycosylphosphatidylinositol (GPI)-anchor biosynthesis; afm01100:Metabolic pathways	afm00563;afm01100	Glycosylphosphatidylinositol (GPI)-anchor biosynthesis;Metabolic pathways
FUN_001722-T1	sp|A7XRZ1|TDIE_EMENI	32.389	247	164	3	1	246	50	294	1.42e-38	134	TDIE_EMENI
FUN_001727-T1	sp|Q4WS70|MDRA_ASPFU	27.215	474	317	6	73	525	45	511	4.88e-57	198	MDRA_ASPFU	Q4WS70;	Eukaryota; Fungi; Dikarya; Ascomycota; Pezizomycotina; Eurotiomycetes; Eurotiomycetidae; Eurotiales; Aspergillaceae; Aspergillus; Aspergillus subgen Fumigati	mdrA	Major facilitator superfamily multidrug transporter mdrA	Af293) (Neosartorya fumigata).	afm:AFUA_1G13800,	3510614; -.	(GO:0005886)C:plasma membrane,	(GO:0055085)P:transmembrane transport,(GO:1990961)P:xenobiotic detoxification by transmembrane export across the plasma membrane,	(GO:0015385)F:sodium:proton antiporter activity,(GO:0022857)F:transmembrane transporter activity,
FUN_001734-T1	sp|A0A1U8QWA2|ATR12_EMENI	31.364	220	130	8	2	214	1040	1245	1.98e-18	81.6	ATR12_EMENI	A0A1U8QWA2; C8VGV9; Q5B2B2;	Eukaryota; Fungi; Dikarya; Ascomycota; Pezizomycotina; Eurotiomycetes; Eurotiomycetidae; Eurotiales; Aspergillaceae; Aspergillus; Aspergillus subgen Nidulantes	ATRR	Glycine betaine reductase ATRR	M139) (Aspergillus nidulans).	ani:AN5318.2,	2871610; -.		(GO:1901566)P:organonitrogen compound biosynthetic process,(GO:0044550)P:secondary metabolite biosynthetic process,	(GO:0016491)F:oxidoreductase activity,(GO:0031177)F:phosphopantetheine binding,
FUN_001735-T1	sp|Q5BGA7|XYL1_EMENI	48.916	323	142	7	5	311	4	319	1.59e-104	305	XYL1_EMENI
FUN_001737-T1	sp|Q00791|STCU_EMENI	24.907	269	176	7	32	288	7	261	1.42e-18	80.9	STCU_EMENI
FUN_001741-T1	sp|C8V329|FCY2_EMENI	34.16	524	311	12	3	514	7	508	1.17e-85	271	FCY2_EMENI	C8V329; B1PXD0; Q5B0B3;	Eukaryota; Fungi; Dikarya; Ascomycota; Pezizomycotina; Eurotiomycetes; Eurotiomycetidae; Eurotiales; Aspergillaceae; Aspergillus; Aspergillus subgen Nidulantes	fcyB	Purine-cytosine permease fcyB	M139) (Aspergillus nidulans).	ani:AN6017.2,	2870983; -.	(GO:0000329)C:fungal-type vacuole membrane,(GO:0005886)C:plasma membrane,	(GO:0015856)P:cytosine transport,(GO:0006863)P:purine nucleobase transport,	(GO:0015205)F:nucleobase transmembrane transporter activity,
FUN_001742-T1	sp|O00093|PHYA_EMENI	28.119	505	287	17	18	506	17	461	3.46e-43	157	PHYA_EMENI
FUN_001744-T1	sp|Q4WD48|FSQG_ASPFU	26.903	565	323	14	2	545	77	572	1.69e-58	202	FSQG_ASPFU	Q4WD48;	Eukaryota; Fungi; Dikarya; Ascomycota; Pezizomycotina; Eurotiomycetes; Eurotiomycetidae; Eurotiales; Aspergillaceae; Aspergillus; Aspergillus subgen Fumigati	fmpF	Phenol 2-monooxygenase fsqG	Af293) (Neosartorya fumigata).	afm:AFUA_6G03490,	3505023; -.			(GO:0071949)F:FAD binding,(GO:0016491)F:oxidoreductase activity,(GO:0016709)F:oxidoreductase activity, acting on paired donors, with incorporation or reduction of molecular oxygen, NAD(P)H as one donor, and incorporation of one atom of oxygen,	Secondary metabolite biosynthesis.
FUN_001745-T1	sp|Q4X1F8|NNRD_ASPFU	62.637	91	34	0	49	139	116	206	2.77e-31	114	NNRD_ASPFU	Q4X1F8;	Eukaryota; Fungi; Dikarya; Ascomycota; Pezizomycotina; Eurotiomycetes; Eurotiomycetidae; Eurotiales; Aspergillaceae; Aspergillus; Aspergillus subgen Fumigati	AFUA_2G10120	ATP-dependent (S)-NAD(P)H-hydrate dehydratase	Af293) (Neosartorya fumigata).	afm:AFUA_2G10120,	3512934; -.	(GO:0005737)C:cytoplasm,	(GO:0110051)P:metabolite repair,(GO:0046496)P:nicotinamide nucleotide metabolic process,	(GO:0052855)F:ADP-dependent NAD(P)H-hydrate dehydratase activity,(GO:0005524)F:ATP binding,(GO:0047453)F:ATP-dependent NAD(P)H-hydrate dehydratase activity,(GO:0052856)F:NADHX epimerase activity,(GO:0052857)F:NADPHX epimerase activity,
FUN_001745-T1	sp|Q4X1F8|NNRD_ASPFU	60.241	83	33	0	131	213	286	368	5.27e-27	103	NNRD_ASPFU	Q4X1F8;	Eukaryota; Fungi; Dikarya; Ascomycota; Pezizomycotina; Eurotiomycetes; Eurotiomycetidae; Eurotiales; Aspergillaceae; Aspergillus; Aspergillus subgen Fumigati	AFUA_2G10120	ATP-dependent (S)-NAD(P)H-hydrate dehydratase	Af293) (Neosartorya fumigata).	afm:AFUA_2G10120,	3512934; -.	(GO:0005737)C:cytoplasm,	(GO:0110051)P:metabolite repair,(GO:0046496)P:nicotinamide nucleotide metabolic process,	(GO:0052855)F:ADP-dependent NAD(P)H-hydrate dehydratase activity,(GO:0005524)F:ATP binding,(GO:0047453)F:ATP-dependent NAD(P)H-hydrate dehydratase activity,(GO:0052856)F:NADHX epimerase activity,(GO:0052857)F:NADPHX epimerase activity,
FUN_001750-T1	sp|Q4WQZ2|TPCF_ASPFU	51.584	221	88	7	3	208	4	220	4.55e-69	208	TPCF_ASPFU
FUN_001752-T1	sp|P0C1D3|CTF18_EMENI	57.822	1010	345	18	107	1052	1	993	0	1054	CTF18_EMENI	P0C1D3; C8V1M9; Q5AYD6;	Eukaryota; Fungi; Dikarya; Ascomycota; Pezizomycotina; Eurotiomycetes; Eurotiomycetidae; Eurotiales; Aspergillaceae; Aspergillus; Aspergillus subgen Nidulantes	ctf18	Chromosome transmission fidelity protein 18	M139) (Aspergillus nidulans).			(GO:0005634)C:nucleus,	(GO:0007049)P:cell cycle,(GO:0006260)P:DNA replication,	(GO:0005524)F:ATP binding,(GO:0016887)F:ATP hydrolysis activity,(GO:0003677)F:DNA binding,(GO:0003689)F:DNA clamp loader activity,(GO:0017116)F:single-stranded DNA helicase activity,
FUN_001755-T1	sp|Q4WGL5|SUN1_ASPFU	54.92	437	172	9	1	435	1	414	1.61e-146	421	SUN1_ASPFU
FUN_001761-T1	sp|Q5ATJ7|AUSA_EMENI	26.756	299	172	10	2	261	2181	2471	2.4e-21	90.9	AUSA_EMENI	Q5ATJ7; C8VE81;	Eukaryota; Fungi; Dikarya; Ascomycota; Pezizomycotina; Eurotiomycetes; Eurotiomycetidae; Eurotiales; Aspergillaceae; Aspergillus; Aspergillus subgen Nidulantes	ausA	Non-reducing polyketide synthase ausA	M139) (Aspergillus nidulans).	ani:AN8383.2,	2868762; -.		(GO:1900563)P:dehydroaustinol biosynthetic process,(GO:0006633)P:fatty acid biosynthetic process,(GO:0032259)P:methylation,(GO:0044550)P:secondary metabolite biosynthetic process,(GO:0016114)P:terpenoid biosynthetic process,	(GO:0004315)F:3-oxoacyl-[acyl-carrier-protein] synthase activity,(GO:0004312)F:fatty acid synthase activity,(GO:0016787)F:hydrolase activity,(GO:0008168)F:methyltransferase activity,(GO:0031177)F:phosphopantetheine binding,	Secondary metabolite biosynthesis; terpenoid biosynthesis.
FUN_001762-T1	sp|Q4WLW7|FMQB_ASPFU	24.242	396	248	16	52	420	7	377	4.11e-20	89.4	FMQB_ASPFU	Q4WLW7;	Eukaryota; Fungi; Dikarya; Ascomycota; Pezizomycotina; Eurotiomycetes; Eurotiomycetidae; Eurotiales; Aspergillaceae; Aspergillus; Aspergillus subgen Fumigati	fmqB	FAD-dependent monooxygenase fmqB	Af293) (Neosartorya fumigata).	afm:AFUA_6G12060,	3508390; -.	(GO:0005737)C:cytoplasm,	(GO:1900781)P:fumiquinazoline C biosynthetic process,	(GO:0071949)F:FAD binding,(GO:0004497)F:monooxygenase activity,	Alkaloid biosynthesis.	afm00997:Biosynthesis of various other secondary metabolites; afm01100:Metabolic pathways; afm01110:Biosynthesis of secondary metabolites	afm00997;afm01100;afm01110	Biosynthesis of secondary metabolites;Biosynthesis of various other secondary metabolites;Metabolic pathways
FUN_001769-T1	sp|E9R876|GLIA_ASPFU	42.424	561	297	2	1	561	1	535	4.26e-137	407	GLIA_ASPFU	E9R876; Q4WMJ2; Q5QCN3;	Eukaryota; Fungi; Dikarya; Ascomycota; Pezizomycotina; Eurotiomycetes; Eurotiomycetidae; Eurotiales; Aspergillaceae; Aspergillus; Aspergillus subgen Fumigati	gliA	MFS gliotoxin efflux transporter gliA	Af293) (Neosartorya fumigata).	afm:AFUA_6G09710,	3508165; -.	(GO:0005886)C:plasma membrane,	(GO:0055085)P:transmembrane transport,	(GO:0019534)F:toxin transmembrane transporter activity,(GO:0022857)F:transmembrane transporter activity,
FUN_001770-T1	sp|A0A067Z9B6|FMAD_ASPFU	34.75	400	245	9	36	426	7	399	7.91e-69	221	FMAD_ASPFU	A0A067Z9B6; Q4WAY5; Q4WAY6;	Eukaryota; Fungi; Dikarya; Ascomycota; Pezizomycotina; Eurotiomycetes; Eurotiomycetidae; Eurotiales; Aspergillaceae; Aspergillus; Aspergillus subgen Fumigati	fmaD	O-methyltransferase af390-400	Af293) (Neosartorya fumigata).	afm:AFUA_8G00390,afm:AFUA_8G00400,	3504500; -.3504501; -.		(GO:0018130)P:heterocycle biosynthetic process,(GO:0032259)P:methylation,(GO:1901362)P:organic cyclic compound biosynthetic process,(GO:0044550)P:secondary metabolite biosynthetic process,(GO:0016114)P:terpenoid biosynthetic process,	(GO:0008171)F:O-methyltransferase activity,	Secondary metabolite biosynthesis; terpenoid biosynthesis.	afm00998:Biosynthesis of various antibiotics; afm01100:Metabolic pathways; afm01110:Biosynthesis of secondary metabolites; afm00998:Biosynthesis of various antibiotics; afm01100:Metabolic pathways; afm01110:Biosynthesis of secondary metabolites	afm00998;afm01100;afm01110	Biosynthesis of secondary metabolites;Biosynthesis of various antibiotics;Metabolic pathways
FUN_001772-T1	sp|Q4WGL2|MIA40_ASPFU	62.543	291	85	7	1	270	1	288	8.76e-114	327	MIA40_ASPFU	Q4WGL2;	Eukaryota; Fungi; Dikarya; Ascomycota; Pezizomycotina; Eurotiomycetes; Eurotiomycetidae; Eurotiales; Aspergillaceae; Aspergillus; Aspergillus subgen Fumigati	mia40	Mitochondrial intermembrane space import and assembly protein 40	Af293) (Neosartorya fumigata).	afm:AFUA_7G05420,	3506243; -.	(GO:0005743)C:mitochondrial inner membrane,(GO:0005758)C:mitochondrial intermembrane space,	(GO:0045041)P:protein import into mitochondrial intermembrane space,(GO:0022417)P:protein maturation by protein folding,	(GO:0015035)F:protein-disulfide reductase activity,
FUN_001775-T1	sp|A1CIF6|S2538_ASPCL	28.346	254	138	8	69	292	29	268	1.56e-14	71.6	S2538_ASPCL
FUN_001778-T1	sp|B0YCP1|GPRM_ASPFC	57.547	424	134	7	3	419	110	494	3.13e-161	461	GPRM_ASPFC	B0YCP1;	Eukaryota; Fungi; Dikarya; Ascomycota; Pezizomycotina; Eurotiomycetes; Eurotiomycetidae; Eurotiales; Aspergillaceae; Aspergillus; Aspergillus subgen Fumigati	gprM	G protein-coupled receptor gprM	fumigata).			(GO:0005886)C:plasma membrane,
FUN_001781-T1	sp|Q4WGK6|POB3_ASPFU	83.072	573	86	5	35	599	1	570	0	941	POB3_ASPFU
FUN_001793-T1	sp|A1DI57|TPC1_NEOFI	26.644	289	190	7	349	620	21	304	9.67e-23	97.1	TPC1_NEOFI
FUN_001793-T1	sp|A1DI57|TPC1_NEOFI	29.016	193	123	5	337	521	117	303	2.3e-14	72	TPC1_NEOFI
FUN_001793-T1	sp|A1DI57|TPC1_NEOFI	30.144	209	120	6	433	626	10	207	2.48e-14	72	TPC1_NEOFI
FUN_001795-T1	sp|P33144|BIMB_EMENI	57.852	2114	795	30	1	2065	1	2067	0	2345	BIMB_EMENI	P33144; C8V9Q5; Q5ASE7;	Eukaryota; Fungi; Dikarya; Ascomycota; Pezizomycotina; Eurotiomycetes; Eurotiomycetidae; Eurotiales; Aspergillaceae; Aspergillus; Aspergillus subgen Nidulantes	bimB	Separin	M139) (Aspergillus nidulans).	ani:AN8783.2,	2868364; -.	(GO:0005737)C:cytoplasm,(GO:0072686)C:mitotic spindle,(GO:0044732)C:mitotic spindle pole body,(GO:0005634)C:nucleus,	(GO:0051301)P:cell division,(GO:0051307)P:meiotic chromosome separation,(GO:0006508)P:proteolysis,	(GO:0004197)F:cysteine-type endopeptidase activity,
FUN_001797-T1	sp|Q4WR83|SIDI_ASPFU	29.222	527	340	14	49	553	64	579	7.81e-47	175	SIDI_ASPFU
FUN_001801-T1	sp|A1CAU2|XPOT_ASPCL	80.795	1031	191	4	1	1026	1	1029	0	1733	XPOT_ASPCL
FUN_001802-T1	sp|Q4WUV8|XKS1_ASPFU	80.769	572	110	0	1	572	1	572	0	982	XKS1_ASPFU
FUN_001805-T1	sp|Q00646|CDK1_EMENI	50.658	304	130	5	52	335	3	306	5.04e-109	319	CDK1_EMENI	Q00646; C8V4M9; Q5B5J8;	Eukaryota; Fungi; Dikarya; Ascomycota; Pezizomycotina; Eurotiomycetes; Eurotiomycetidae; Eurotiales; Aspergillaceae; Aspergillus; Aspergillus subgen Nidulantes	cdc2	Cyclin-dependent kinase 1	M139) (Aspergillus nidulans).	ani:AN4182.2,	2873604; -.	(GO:0000307)C:cyclin-dependent protein kinase holoenzyme complex,(GO:0005737)C:cytoplasm,(GO:0005634)C:nucleus,(GO:0005816)C:spindle pole body,	(GO:0051301)P:cell division,(GO:0000082)P:G1/S transition of mitotic cell cycle,(GO:0045931)P:positive regulation of mitotic cell cycle,(GO:0006468)P:protein phosphorylation,(GO:0010389)P:regulation of G2/M transition of mitotic cell cycle,(GO:0010468)P:regulation of gene expression,(GO:0010033)P:response to organic substance,(GO:0007165)P:signal transduction,	(GO:0005524)F:ATP binding,(GO:0030332)F:cyclin binding,(GO:0004693)F:cyclin-dependent protein serine/threonine kinase activity,(GO:0106310)F:protein serine kinase activity,
FUN_001811-T1	sp|P40292|HSP90_ASPFU	89.205	704	68	2	2	697	3	706	0	1122	HSP90_ASPFU	P40292; Q4WET9;	Eukaryota; Fungi; Dikarya; Ascomycota; Pezizomycotina; Eurotiomycetes; Eurotiomycetidae; Eurotiales; Aspergillaceae; Aspergillus; Aspergillus subgen Fumigati	hsp90	Heat shock protein 90	Af293) (Neosartorya fumigata).	afm:AFUA_5G04170,	3505604; -.	(GO:0030428)C:cell septum,(GO:0005829)C:cytosol,(GO:0009277)C:fungal-type cell wall,(GO:0048471)C:perinuclear region of cytoplasm,(GO:0005886)C:plasma membrane,(GO:0032991)C:protein-containing complex,	(GO:0034605)P:cellular response to heat,(GO:0006457)P:protein folding,(GO:0050821)P:protein stabilization,	(GO:0005524)F:ATP binding,(GO:0016887)F:ATP hydrolysis activity,(GO:0140662)F:ATP-dependent protein folding chaperone,(GO:0097718)F:disordered domain specific binding,(GO:0051082)F:unfolded protein binding,		afm04141:Protein processing in endoplasmic reticulum	afm04141	Protein processing in endoplasmic reticulum
FUN_001816-T1	sp|Q4WMJ8|GLIJ_ASPFU	42.899	338	186	4	38	373	6	338	2.61e-94	284	GLIJ_ASPFU	Q4WMJ8; Q5MBT8;	Eukaryota; Fungi; Dikarya; Ascomycota; Pezizomycotina; Eurotiomycetes; Eurotiomycetidae; Eurotiales; Aspergillaceae; Aspergillus; Aspergillus subgen Fumigati	gliJ	Dipeptidase gliJ	Af293) (Neosartorya fumigata).	afm:AFUA_6G09650,	3508159; -.		(GO:2001310)P:gliotoxin biosynthetic process,(GO:0043386)P:mycotoxin biosynthetic process,(GO:0006508)P:proteolysis,(GO:0052562)P:symbiont-mediated suppression of host immune response,	(GO:0046872)F:metal ion binding,(GO:0070573)F:metallodipeptidase activity,	Mycotoxin biosynthesis.
FUN_001817-T1	sp|C8VJW1|HXNP_EMENI	33.333	474	308	3	22	488	23	495	3.4e-70	229	HXNP_EMENI	C8VJW1;	Eukaryota; Fungi; Dikarya; Ascomycota; Pezizomycotina; Eurotiomycetes; Eurotiomycetidae; Eurotiales; Aspergillaceae; Aspergillus; Aspergillus subgen Nidulantes	hxnP	Major facilitator-type transporter hxnP	M139) (Aspergillus nidulans).			(GO:0005886)C:plasma membrane,		(GO:0022857)F:transmembrane transporter activity,
FUN_001819-T1	sp|A1CAX3|P20D2_ASPCL	38.462	377	189	11	2	341	41	411	9.41e-68	216	P20D2_ASPCL	A1CAX3;	Eukaryota; Fungi; Dikarya; Ascomycota; Pezizomycotina; Eurotiomycetes; Eurotiomycetidae; Eurotiales; Aspergillaceae; Aspergillus; Aspergillus subgen Fumigati	ACLA_013260	Probable carboxypeptidase ACLA_013260	NRRL 1 / QM 1276 / 107).	act:ACLA_013260,	4706375; -.	(GO:0005576)C:extracellular region,	(GO:0006526)P:arginine biosynthetic process,(GO:0006508)P:proteolysis,	(GO:0008777)F:acetylornithine deacetylase activity,(GO:0046872)F:metal ion binding,(GO:0008233)F:peptidase activity,		act01230:Biosynthesis of amino acids; act00220:Arginine biosynthesis; act01100:Metabolic pathways; act01210:2-Oxocarboxylic acid metabolism; act01110:Biosynthesis of secondary metabolites	act00220;act01100;act01110;act01210;act01230	2-Oxocarboxylic acid metabolism;Arginine biosynthesis;Biosynthesis of amino acids;Biosynthesis of secondary metabolites;Metabolic pathways
FUN_001823-T1	sp|Q4WA59|NSCR_ASPFU	28.959	221	142	5	147	358	250	464	1.47e-19	90.1	NSCR_ASPFU	Q4WA59;	Eukaryota; Fungi; Dikarya; Ascomycota; Pezizomycotina; Eurotiomycetes; Eurotiomycetidae; Eurotiales; Aspergillaceae; Aspergillus; Aspergillus subgen Fumigati	nscR	C6 finger domain transcription factor nscR	Af293) (Neosartorya fumigata).	afm:AFUA_7G00130,	3504312; -.	(GO:0005634)C:nucleus,	(GO:0006351)P:DNA-templated transcription,(GO:1900378)P:positive regulation of secondary metabolite biosynthetic process,(GO:0044550)P:secondary metabolite biosynthetic process,	(GO:0003677)F:DNA binding,(GO:0000981)F:DNA-binding transcription factor activity, RNA polymerase II-specific,(GO:0008270)F:zinc ion binding,
FUN_001834-T1	sp|C8VTR6|Y0074_EMENI	29.254	335	173	10	257	581	193	473	8.35e-22	97.1	Y0074_EMENI
FUN_001835-T1	sp|P18696|PUTX_EMENI	41.923	520	287	10	45	557	38	549	4.4e-120	363	PUTX_EMENI
FUN_001838-T1	sp|B0Y566|AFUMB_ASPFC	30	410	256	7	96	492	89	480	3.04e-60	204	AFUMB_ASPFC	B0Y566;	Eukaryota; Fungi; Dikarya; Ascomycota; Pezizomycotina; Eurotiomycetes; Eurotiomycetidae; Eurotiales; Aspergillaceae; Aspergillus; Aspergillus subgen Fumigati	afumB	Cytochrome P450 monooxygenase afumB	fumigata).			(GO:0016020)C:membrane,	(GO:0044249)P:cellular biosynthetic process,(GO:1901362)P:organic cyclic compound biosynthetic process,(GO:0044550)P:secondary metabolite biosynthetic process,(GO:0044283)P:small molecule biosynthetic process,	(GO:0020037)F:heme binding,(GO:0005506)F:iron ion binding,(GO:0004497)F:monooxygenase activity,(GO:0016705)F:oxidoreductase activity, acting on paired donors, with incorporation or reduction of molecular oxygen,	Secondary metabolite biosynthesis.
FUN_001858-T1	sp|Q4WJ81|CRZA_ASPFU	32.283	127	73	4	112	229	541	663	7.52e-14	70.9	CRZA_ASPFU	Q4WJ81;	Eukaryota; Fungi; Dikarya; Ascomycota; Pezizomycotina; Eurotiomycetes; Eurotiomycetidae; Eurotiales; Aspergillaceae; Aspergillus; Aspergillus subgen Fumigati	AFUA_1G06900	C2H2 finger domain transcription factor crzA	Af293) (Neosartorya fumigata).	afm:AFUA_1G06900,	3507698; -.	(GO:0005737)C:cytoplasm,(GO:0005634)C:nucleus,	(GO:0071277)P:cellular response to calcium ion,(GO:0048315)P:conidium formation,(GO:0045944)P:positive regulation of transcription by RNA polymerase II,(GO:0006355)P:regulation of DNA-templated transcription,(GO:0009847)P:spore germination,(GO:0009826)P:unidimensional cell growth,	(GO:0000981)F:DNA-binding transcription factor activity, RNA polymerase II-specific,(GO:0046872)F:metal ion binding,(GO:0000978)F:RNA polymerase II cis-regulatory region sequence-specific DNA binding,
FUN_001872-T1	sp|Q5AUZ6|ATNA_EMENI	32.917	1923	1170	41	58	1905	68	1945	0	978	ATNA_EMENI	Q5AUZ6; A0A1U8QJC1; C8V3Z0;	Eukaryota; Fungi; Dikarya; Ascomycota; Pezizomycotina; Eurotiomycetes; Eurotiomycetidae; Eurotiales; Aspergillaceae; Aspergillus; Aspergillus subgen Nidulantes	atnA	Nonribosomal peptide synthase atnA	M139) (Aspergillus nidulans).	ani:AN7884.2,	2868928; -.	(GO:0005737)C:cytoplasm,(GO:0005829)C:cytosol,	(GO:0043041)P:amino acid activation for nonribosomal peptide biosynthetic process,(GO:0044550)P:secondary metabolite biosynthetic process,	(GO:0016853)F:isomerase activity,(GO:0016874)F:ligase activity,(GO:0031177)F:phosphopantetheine binding,	Secondary metabolite biosynthesis.
FUN_001872-T1	sp|Q5AUZ6|ATNA_EMENI	32.955	1848	1120	38	53	1811	4836	6653	0	927	ATNA_EMENI	Q5AUZ6; A0A1U8QJC1; C8V3Z0;	Eukaryota; Fungi; Dikarya; Ascomycota; Pezizomycotina; Eurotiomycetes; Eurotiomycetidae; Eurotiales; Aspergillaceae; Aspergillus; Aspergillus subgen Nidulantes	atnA	Nonribosomal peptide synthase atnA	M139) (Aspergillus nidulans).	ani:AN7884.2,	2868928; -.	(GO:0005737)C:cytoplasm,(GO:0005829)C:cytosol,	(GO:0043041)P:amino acid activation for nonribosomal peptide biosynthetic process,(GO:0044550)P:secondary metabolite biosynthetic process,	(GO:0016853)F:isomerase activity,(GO:0016874)F:ligase activity,(GO:0031177)F:phosphopantetheine binding,	Secondary metabolite biosynthesis.
FUN_001872-T1	sp|Q5AUZ6|ATNA_EMENI	30.737	1939	1224	42	47	1905	2645	4544	0	885	ATNA_EMENI	Q5AUZ6; A0A1U8QJC1; C8V3Z0;	Eukaryota; Fungi; Dikarya; Ascomycota; Pezizomycotina; Eurotiomycetes; Eurotiomycetidae; Eurotiales; Aspergillaceae; Aspergillus; Aspergillus subgen Nidulantes	atnA	Nonribosomal peptide synthase atnA	M139) (Aspergillus nidulans).	ani:AN7884.2,	2868928; -.	(GO:0005737)C:cytoplasm,(GO:0005829)C:cytosol,	(GO:0043041)P:amino acid activation for nonribosomal peptide biosynthetic process,(GO:0044550)P:secondary metabolite biosynthetic process,	(GO:0016853)F:isomerase activity,(GO:0016874)F:ligase activity,(GO:0031177)F:phosphopantetheine binding,	Secondary metabolite biosynthesis.
FUN_001872-T1	sp|Q5AUZ6|ATNA_EMENI	31.182	1844	1100	45	177	1905	3870	5659	0	810	ATNA_EMENI	Q5AUZ6; A0A1U8QJC1; C8V3Z0;	Eukaryota; Fungi; Dikarya; Ascomycota; Pezizomycotina; Eurotiomycetes; Eurotiomycetidae; Eurotiales; Aspergillaceae; Aspergillus; Aspergillus subgen Nidulantes	atnA	Nonribosomal peptide synthase atnA	M139) (Aspergillus nidulans).	ani:AN7884.2,	2868928; -.	(GO:0005737)C:cytoplasm,(GO:0005829)C:cytosol,	(GO:0043041)P:amino acid activation for nonribosomal peptide biosynthetic process,(GO:0044550)P:secondary metabolite biosynthetic process,	(GO:0016853)F:isomerase activity,(GO:0016874)F:ligase activity,(GO:0031177)F:phosphopantetheine binding,	Secondary metabolite biosynthesis.
FUN_001872-T1	sp|Q5AUZ6|ATNA_EMENI	30.028	1079	698	20	860	1905	2410	3464	4.74e-138	483	ATNA_EMENI	Q5AUZ6; A0A1U8QJC1; C8V3Z0;	Eukaryota; Fungi; Dikarya; Ascomycota; Pezizomycotina; Eurotiomycetes; Eurotiomycetidae; Eurotiales; Aspergillaceae; Aspergillus; Aspergillus subgen Nidulantes	atnA	Nonribosomal peptide synthase atnA	M139) (Aspergillus nidulans).	ani:AN7884.2,	2868928; -.	(GO:0005737)C:cytoplasm,(GO:0005829)C:cytosol,	(GO:0043041)P:amino acid activation for nonribosomal peptide biosynthetic process,(GO:0044550)P:secondary metabolite biosynthetic process,	(GO:0016853)F:isomerase activity,(GO:0016874)F:ligase activity,(GO:0031177)F:phosphopantetheine binding,	Secondary metabolite biosynthesis.
FUN_001872-T1	sp|Q5AUZ6|ATNA_EMENI	30.411	901	523	18	177	1019	1270	2124	1.33e-116	414	ATNA_EMENI	Q5AUZ6; A0A1U8QJC1; C8V3Z0;	Eukaryota; Fungi; Dikarya; Ascomycota; Pezizomycotina; Eurotiomycetes; Eurotiomycetidae; Eurotiales; Aspergillaceae; Aspergillus; Aspergillus subgen Nidulantes	atnA	Nonribosomal peptide synthase atnA	M139) (Aspergillus nidulans).	ani:AN7884.2,	2868928; -.	(GO:0005737)C:cytoplasm,(GO:0005829)C:cytosol,	(GO:0043041)P:amino acid activation for nonribosomal peptide biosynthetic process,(GO:0044550)P:secondary metabolite biosynthetic process,	(GO:0016853)F:isomerase activity,(GO:0016874)F:ligase activity,(GO:0031177)F:phosphopantetheine binding,	Secondary metabolite biosynthesis.
FUN_001872-T1	sp|Q5AUZ6|ATNA_EMENI	30.355	761	447	18	53	756	5925	6659	2.26e-86	314	ATNA_EMENI	Q5AUZ6; A0A1U8QJC1; C8V3Z0;	Eukaryota; Fungi; Dikarya; Ascomycota; Pezizomycotina; Eurotiomycetes; Eurotiomycetidae; Eurotiales; Aspergillaceae; Aspergillus; Aspergillus subgen Nidulantes	atnA	Nonribosomal peptide synthase atnA	M139) (Aspergillus nidulans).	ani:AN7884.2,	2868928; -.	(GO:0005737)C:cytoplasm,(GO:0005829)C:cytosol,	(GO:0043041)P:amino acid activation for nonribosomal peptide biosynthetic process,(GO:0044550)P:secondary metabolite biosynthetic process,	(GO:0016853)F:isomerase activity,(GO:0016874)F:ligase activity,(GO:0031177)F:phosphopantetheine binding,	Secondary metabolite biosynthesis.
FUN_001872-T1	sp|Q5AUZ6|ATNA_EMENI	24.554	448	299	15	1923	2353	784	1209	1.02e-22	104	ATNA_EMENI	Q5AUZ6; A0A1U8QJC1; C8V3Z0;	Eukaryota; Fungi; Dikarya; Ascomycota; Pezizomycotina; Eurotiomycetes; Eurotiomycetidae; Eurotiales; Aspergillaceae; Aspergillus; Aspergillus subgen Nidulantes	atnA	Nonribosomal peptide synthase atnA	M139) (Aspergillus nidulans).	ani:AN7884.2,	2868928; -.	(GO:0005737)C:cytoplasm,(GO:0005829)C:cytosol,	(GO:0043041)P:amino acid activation for nonribosomal peptide biosynthetic process,(GO:0044550)P:secondary metabolite biosynthetic process,	(GO:0016853)F:isomerase activity,(GO:0016874)F:ligase activity,(GO:0031177)F:phosphopantetheine binding,	Secondary metabolite biosynthesis.
FUN_001872-T1	sp|Q5AUZ6|ATNA_EMENI	22.391	460	318	12	1936	2376	5598	6037	1.54e-19	94.4	ATNA_EMENI	Q5AUZ6; A0A1U8QJC1; C8V3Z0;	Eukaryota; Fungi; Dikarya; Ascomycota; Pezizomycotina; Eurotiomycetes; Eurotiomycetidae; Eurotiales; Aspergillaceae; Aspergillus; Aspergillus subgen Nidulantes	atnA	Nonribosomal peptide synthase atnA	M139) (Aspergillus nidulans).	ani:AN7884.2,	2868928; -.	(GO:0005737)C:cytoplasm,(GO:0005829)C:cytosol,	(GO:0043041)P:amino acid activation for nonribosomal peptide biosynthetic process,(GO:0044550)P:secondary metabolite biosynthetic process,	(GO:0016853)F:isomerase activity,(GO:0016874)F:ligase activity,(GO:0031177)F:phosphopantetheine binding,	Secondary metabolite biosynthesis.
FUN_001872-T1	sp|Q5AUZ6|ATNA_EMENI	20.463	562	376	17	1938	2453	4485	5021	1.77e-16	84	ATNA_EMENI	Q5AUZ6; A0A1U8QJC1; C8V3Z0;	Eukaryota; Fungi; Dikarya; Ascomycota; Pezizomycotina; Eurotiomycetes; Eurotiomycetidae; Eurotiales; Aspergillaceae; Aspergillus; Aspergillus subgen Nidulantes	atnA	Nonribosomal peptide synthase atnA	M139) (Aspergillus nidulans).	ani:AN7884.2,	2868928; -.	(GO:0005737)C:cytoplasm,(GO:0005829)C:cytosol,	(GO:0043041)P:amino acid activation for nonribosomal peptide biosynthetic process,(GO:0044550)P:secondary metabolite biosynthetic process,	(GO:0016853)F:isomerase activity,(GO:0016874)F:ligase activity,(GO:0031177)F:phosphopantetheine binding,	Secondary metabolite biosynthesis.
FUN_001872-T1	sp|Q5AUZ6|ATNA_EMENI	22.955	440	282	14	1936	2353	3405	3809	6.99e-13	72	ATNA_EMENI	Q5AUZ6; A0A1U8QJC1; C8V3Z0;	Eukaryota; Fungi; Dikarya; Ascomycota; Pezizomycotina; Eurotiomycetes; Eurotiomycetidae; Eurotiales; Aspergillaceae; Aspergillus; Aspergillus subgen Nidulantes	atnA	Nonribosomal peptide synthase atnA	M139) (Aspergillus nidulans).	ani:AN7884.2,	2868928; -.	(GO:0005737)C:cytoplasm,(GO:0005829)C:cytosol,	(GO:0043041)P:amino acid activation for nonribosomal peptide biosynthetic process,(GO:0044550)P:secondary metabolite biosynthetic process,	(GO:0016853)F:isomerase activity,(GO:0016874)F:ligase activity,(GO:0031177)F:phosphopantetheine binding,	Secondary metabolite biosynthesis.
FUN_001873-T1	sp|C8VE82|AUSD_EMENI	44.167	120	66	1	7	125	113	232	6.25e-31	108	AUSD_EMENI	C8VE82; Q5ATJ6;	Eukaryota; Fungi; Dikarya; Ascomycota; Pezizomycotina; Eurotiomycetes; Eurotiomycetidae; Eurotiales; Aspergillaceae; Aspergillus; Aspergillus subgen Nidulantes	ausD	Methyltransferase ausD	M139) (Aspergillus nidulans).	ani:AN8384.2,	2868788; -.		(GO:1900560)P:austinol biosynthetic process,(GO:1900563)P:dehydroaustinol biosynthetic process,(GO:0032259)P:methylation,(GO:0016114)P:terpenoid biosynthetic process,	(GO:0008168)F:methyltransferase activity,	Secondary metabolite biosynthesis; terpenoid biosynthesis.
FUN_001874-T1	sp|C8VI81|PKFB_EMENI	39.286	168	98	2	1	164	144	311	6.67e-36	127	PKFB_EMENI
FUN_001875-T1	sp|Q4WLW5|FMQA_ASPFU	25.646	542	362	13	2	537	3426	3932	2.9e-47	175	FMQA_ASPFU	Q4WLW5;	Eukaryota; Fungi; Dikarya; Ascomycota; Pezizomycotina; Eurotiomycetes; Eurotiomycetidae; Eurotiales; Aspergillaceae; Aspergillus; Aspergillus subgen Fumigati	AFUA_6G12080	Nonribosomal peptide synthetase fmqA	Af293) (Neosartorya fumigata).	afm:AFUA_6G12080,	3508392; -.	(GO:0031410)C:cytoplasmic vesicle,	(GO:0043041)P:amino acid activation for nonribosomal peptide biosynthetic process,(GO:1900781)P:fumiquinazoline C biosynthetic process,(GO:0019184)P:nonribosomal peptide biosynthetic process,(GO:0019748)P:secondary metabolic process,	(GO:0016874)F:ligase activity,(GO:0031177)F:phosphopantetheine binding,	Alkaloid biosynthesis.	afm01100:Metabolic pathways; afm01110:Biosynthesis of secondary metabolites; afm00997:Biosynthesis of various other secondary metabolites	afm00997;afm01100;afm01110	Biosynthesis of secondary metabolites;Biosynthesis of various other secondary metabolites;Metabolic pathways
FUN_001875-T1	sp|Q4WLW5|FMQA_ASPFU	25.109	458	273	19	7	443	812	1220	2.27e-22	99.4	FMQA_ASPFU	Q4WLW5;	Eukaryota; Fungi; Dikarya; Ascomycota; Pezizomycotina; Eurotiomycetes; Eurotiomycetidae; Eurotiales; Aspergillaceae; Aspergillus; Aspergillus subgen Fumigati	AFUA_6G12080	Nonribosomal peptide synthetase fmqA	Af293) (Neosartorya fumigata).	afm:AFUA_6G12080,	3508392; -.	(GO:0031410)C:cytoplasmic vesicle,	(GO:0043041)P:amino acid activation for nonribosomal peptide biosynthetic process,(GO:1900781)P:fumiquinazoline C biosynthetic process,(GO:0019184)P:nonribosomal peptide biosynthetic process,(GO:0019748)P:secondary metabolic process,	(GO:0016874)F:ligase activity,(GO:0031177)F:phosphopantetheine binding,	Alkaloid biosynthesis.	afm01100:Metabolic pathways; afm01110:Biosynthesis of secondary metabolites; afm00997:Biosynthesis of various other secondary metabolites	afm00997;afm01100;afm01110	Biosynthesis of secondary metabolites;Biosynthesis of various other secondary metabolites;Metabolic pathways
FUN_001876-T1	sp|C8VJW1|HXNP_EMENI	28.287	251	169	5	60	306	40	283	9.01e-29	117	HXNP_EMENI	C8VJW1;	Eukaryota; Fungi; Dikarya; Ascomycota; Pezizomycotina; Eurotiomycetes; Eurotiomycetidae; Eurotiales; Aspergillaceae; Aspergillus; Aspergillus subgen Nidulantes	hxnP	Major facilitator-type transporter hxnP	M139) (Aspergillus nidulans).			(GO:0005886)C:plasma membrane,		(GO:0022857)F:transmembrane transporter activity,
FUN_001877-T1	sp|C8VK15|HXNZ_EMENI	35.465	516	298	11	33	526	48	550	6.16e-107	328	HXNZ_EMENI	C8VK15;	Eukaryota; Fungi; Dikarya; Ascomycota; Pezizomycotina; Eurotiomycetes; Eurotiomycetidae; Eurotiales; Aspergillaceae; Aspergillus; Aspergillus subgen Nidulantes	hxnZ	Major facilitator-type transporter hxnZ	M139) (Aspergillus nidulans).	ani:AN9175.2,	2868097; -.	(GO:0005886)C:plasma membrane,		(GO:0022857)F:transmembrane transporter activity,
FUN_001880-T1	sp|Q92413|OAT_EMENI	26.34	429	265	15	34	457	33	415	5.95e-34	130	OAT_EMENI	Q92413; C8VPG9; Q5BCC0;	Eukaryota; Fungi; Dikarya; Ascomycota; Pezizomycotina; Eurotiomycetes; Eurotiomycetidae; Eurotiales; Aspergillaceae; Aspergillus; Aspergillus subgen Nidulantes	otaA	Ornithine aminotransferase	M139) (Aspergillus nidulans).	ani:AN1810.2,	2875186; -.	(GO:0005737)C:cytoplasm,(GO:0005829)C:cytosol,	(GO:0019544)P:arginine catabolic process to glutamate,(GO:0010121)P:arginine catabolic process to proline via ornithine,(GO:0055129)P:L-proline biosynthetic process,(GO:0006591)P:ornithine metabolic process,	(GO:0042802)F:identical protein binding,(GO:0004587)F:ornithine aminotransferase activity,(GO:0030170)F:pyridoxal phosphate binding,	Amino-acid biosynthesis; L-proline biosynthesis; L-glutamate 5-semialdehyde from L-ornithine: step 1/1.
FUN_001885-T1	sp|Q4WYP0|NRPS6_ASPFU	39.695	1247	685	21	51	1254	53	1275	0	875	NRPS6_ASPFU	Q4WYP0;	Eukaryota; Fungi; Dikarya; Ascomycota; Pezizomycotina; Eurotiomycetes; Eurotiomycetidae; Eurotiales; Aspergillaceae; Aspergillus; Aspergillus subgen Fumigati	NRPS6	Nonribosomal peptide synthetase 6	Af293) (Neosartorya fumigata).	afm:AFUA_3G13730,	3512418; -.	(GO:0005737)C:cytoplasm,	(GO:0043041)P:amino acid activation for nonribosomal peptide biosynthetic process,(GO:0019184)P:nonribosomal peptide biosynthetic process,(GO:0019748)P:secondary metabolic process,(GO:0044550)P:secondary metabolite biosynthetic process,	(GO:0016874)F:ligase activity,(GO:0031177)F:phosphopantetheine binding,
FUN_001887-T1	sp|C8VTR6|Y0074_EMENI	30.447	358	229	11	195	543	198	544	3.65e-32	127	Y0074_EMENI
FUN_001889-T1	sp|Q5AUY5|CIPB_EMENI	43.713	334	158	4	17	350	11	314	9.17e-80	244	CIPB_EMENI	Q5AUY5; C8V4J3; Q8NKD0;	Eukaryota; Fungi; Dikarya; Ascomycota; Pezizomycotina; Eurotiomycetes; Eurotiomycetidae; Eurotiales; Aspergillaceae; Aspergillus; Aspergillus subgen Nidulantes	cipB	Zinc-binding alcohol dehydrogenase domain-containing protein cipB	M139) (Aspergillus nidulans).	ani:AN7895.2,	2869221; -.	(GO:0005829)C:cytosol,	(GO:0008152)P:metabolic process,	(GO:0070402)F:NADPH binding,(GO:0003960)F:NADPH:quinone reductase activity,
FUN_001892-T1	sp|C8V7P3|IVOC_EMENI	27.409	467	314	11	32	483	31	487	1.05e-48	172	IVOC_EMENI	C8V7P3;	Eukaryota; Fungi; Dikarya; Ascomycota; Pezizomycotina; Eurotiomycetes; Eurotiomycetidae; Eurotiales; Aspergillaceae; Aspergillus; Aspergillus subgen Nidulantes	ANIA_10573	N-acetyltryptophan 6-hydroxylase ivoC	M139) (Aspergillus nidulans).			(GO:0016020)C:membrane,		(GO:0020037)F:heme binding,(GO:0005506)F:iron ion binding,(GO:0004497)F:monooxygenase activity,(GO:0016705)F:oxidoreductase activity, acting on paired donors, with incorporation or reduction of molecular oxygen,	Pigment biosynthesis.
FUN_001895-T1	sp|A1CWT6|MCU_NEOFI	60.981	428	136	6	43	465	87	488	5.04e-180	510	MCU_NEOFI
FUN_001906-T1	sp|Q5AWI5|AGDC_EMENI	38.196	898	478	21	74	945	28	874	0	577	AGDC_EMENI	Q5AWI5; C8VCK6; Q1HFR7;	Eukaryota; Fungi; Dikarya; Ascomycota; Pezizomycotina; Eurotiomycetes; Eurotiomycetidae; Eurotiales; Aspergillaceae; Aspergillus; Aspergillus subgen Nidulantes	agdC	Alpha/beta-glucosidase agdC	M139) (Aspergillus nidulans).	ani:AN7345.2,		(GO:0005576)C:extracellular region,	(GO:0071555)P:cell wall organization,(GO:0009251)P:glucan catabolic process,	(GO:0004558)F:alpha-1,4-glucosidase activity,(GO:0008422)F:beta-glucosidase activity,(GO:0030246)F:carbohydrate binding,(GO:0015926)F:glucosidase activity,(GO:0004553)F:hydrolase activity, hydrolyzing O-glycosyl compounds,(GO:0032450)F:maltose alpha-glucosidase activity,(GO:0102483)F:scopolin beta-glucosidase activity,
FUN_001908-T1	sp|A1CHV7|PRTT_ASPCL	49.679	624	279	10	8	623	20	616	0	583	PRTT_ASPCL
FUN_001912-T1	sp|P38095|LAMA_EMENI	38.219	1235	696	25	637	1818	4	1224	0	805	LAMA_EMENI	P38095; C8VUT6; Q5BEZ3;	Eukaryota; Fungi; Dikarya; Ascomycota; Pezizomycotina; Eurotiomycetes; Eurotiomycetidae; Eurotiales; Aspergillaceae; Aspergillus; Aspergillus subgen Nidulantes	lamA	Putative urea carboxylase	M139) (Aspergillus nidulans).	ani:AN0887.2,	2876661; -.	(GO:0005739)C:mitochondrion,		(GO:0005524)F:ATP binding,(GO:0016787)F:hydrolase activity,(GO:0046872)F:metal ion binding,(GO:0004485)F:methylcrotonoyl-CoA carboxylase activity,(GO:0004658)F:propionyl-CoA carboxylase activity,(GO:0004847)F:urea carboxylase activity,
FUN_001914-T1	sp|Q4WU59|NDOR1_ASPFU	24.816	407	259	11	267	646	268	654	4.94e-20	91.7	NDOR1_ASPFU	Q4WU59;	Eukaryota; Fungi; Dikarya; Ascomycota; Pezizomycotina; Eurotiomycetes; Eurotiomycetidae; Eurotiales; Aspergillaceae; Aspergillus; Aspergillus subgen Fumigati	tah18	NADPH-dependent diflavin oxidoreductase 1	Af293) (Neosartorya fumigata).	afm:AFUA_5G07290,	3511369; -.	(GO:0097361)C:CIA complex,(GO:0005829)C:cytosol,(GO:0005739)C:mitochondrion,	(GO:0034599)P:cellular response to oxidative stress,(GO:0016226)P:iron-sulfur cluster assembly,(GO:0006809)P:nitric oxide biosynthetic process,(GO:0045429)P:positive regulation of nitric oxide biosynthetic process,	(GO:0050660)F:flavin adenine dinucleotide binding,(GO:0010181)F:FMN binding,(GO:0050661)F:NADP binding,(GO:0003958)F:NADPH-hemoprotein reductase activity,(GO:0016491)F:oxidoreductase activity,
FUN_001917-T1	sp|A1CP08|MNS1B_ASPCL	31.579	513	285	11	23	512	38	507	3.77e-65	217	MNS1B_ASPCL	A1CP08;	Eukaryota; Fungi; Dikarya; Ascomycota; Pezizomycotina; Eurotiomycetes; Eurotiomycetidae; Eurotiales; Aspergillaceae; Aspergillus; Aspergillus subgen Fumigati	mns1B	Probable mannosyl-oligosaccharide alpha-1,2-mannosidase 1B	NRRL 1 / QM 1276 / 107).	act:ACLA_020870,	4701674; -.	(GO:0060205)C:cytoplasmic vesicle lumen,(GO:0005783)C:endoplasmic reticulum,(GO:0016020)C:membrane,	(GO:0005975)P:carbohydrate metabolic process,(GO:0006486)P:protein glycosylation,	(GO:0005509)F:calcium ion binding,(GO:0004571)F:mannosyl-oligosaccharide 1,2-alpha-mannosidase activity,	Protein modification; protein glycosylation.	act00513:Various types of N-glycan biosynthesis; act00510:N-Glycan biosynthesis; act04141:Protein processing in endoplasmic reticulum; act01100:Metabolic pathways	act00510;act00513;act01100;act04141	Metabolic pathways;N-Glycan biosynthesis;Protein processing in endoplasmic reticulum;Various types of N-glycan biosynthesis
FUN_001920-T1	sp|P60204|CALM_EMENI	100	149	0	0	1	149	1	149	1.01e-107	300	CALM_EMENI	P60204; C8VLM3; P19533; Q5BBN3;	Eukaryota; Fungi; Dikarya; Ascomycota; Pezizomycotina; Eurotiomycetes; Eurotiomycetidae; Eurotiales; Aspergillaceae; Aspergillus; Aspergillus subgen Nidulantes	camA	Calmodulin	M139) (Aspergillus nidulans).	ani:AN2047.2,	2875471; -.	(GO:0005823)C:central plaque of spindle pole body,(GO:0001411)C:hyphal tip,	(GO:0051726)P:regulation of cell cycle,(GO:0051300)P:spindle pole body organization,(GO:0009847)P:spore germination,	(GO:0005509)F:calcium ion binding,(GO:0030234)F:enzyme regulator activity,
FUN_001925-T1	sp|Q4WPP6|MDR2_ASPFU	75.858	787	163	10	1	767	1	780	0	1123	MDR2_ASPFU	Q4WPP6;	Eukaryota; Fungi; Dikarya; Ascomycota; Pezizomycotina; Eurotiomycetes; Eurotiomycetidae; Eurotiales; Aspergillaceae; Aspergillus; Aspergillus subgen Fumigati	mdr2	ABC multidrug transporter mdr2	Af293) (Neosartorya fumigata).	afm:AFUA_4G10000,	3509566; -.	(GO:0005743)C:mitochondrial inner membrane,(GO:0005886)C:plasma membrane,	(GO:0090374)P:oligopeptide export from mitochondrion,	(GO:0015421)F:ABC-type oligopeptide transporter activity,(GO:0005524)F:ATP binding,(GO:0016887)F:ATP hydrolysis activity,		afm02010:ABC transporters	afm02010	ABC transporters
FUN_001927-T1	sp|Q00707|STCL_EMENI	38.571	490	283	9	20	498	9	491	1.75e-111	337	STCL_EMENI
FUN_001930-T1	sp|A1CHU1|MDM34_ASPCL	75.043	577	121	7	1	559	1	572	0	839	MDM34_ASPCL	A1CHU1;	Eukaryota; Fungi; Dikarya; Ascomycota; Pezizomycotina; Eurotiomycetes; Eurotiomycetidae; Eurotiales; Aspergillaceae; Aspergillus; Aspergillus subgen Fumigati	mdm34	Mitochondrial distribution and morphology protein 34	NRRL 1 / QM 1276 / 107).	act:ACLA_049180,	4704031; -.	(GO:0032865)C:ERMES complex,	(GO:0000002)P:mitochondrial genome maintenance,(GO:1990456)P:mitochondrion-endoplasmic reticulum membrane tethering,(GO:0015914)P:phospholipid transport,	(GO:0008289)F:lipid binding,		act04139:Mitophagy - yeast	act04139	Mitophagy - yeast
FUN_001932-T1	sp|Q5AQQ0|CDA_EMENI	49.78	227	102	4	29	243	10	236	6.95e-64	197	CDA_EMENI	Q5AQQ0; A0A1U8QU02; B3VD86; C8VR85;	Eukaryota; Fungi; Dikarya; Ascomycota; Pezizomycotina; Eurotiomycetes; Eurotiomycetidae; Eurotiales; Aspergillaceae; Aspergillus; Aspergillus subgen Nidulantes	cda	Chitin deacetylase	M139) (Aspergillus nidulans).	ani:AN9380.2,	2867795; -.	(GO:0005576)C:extracellular region,	(GO:0071555)P:cell wall organization,(GO:0006032)P:chitin catabolic process,(GO:0000272)P:polysaccharide catabolic process,	(GO:0008061)F:chitin binding,(GO:0004099)F:chitin deacetylase activity,(GO:0046872)F:metal ion binding,
FUN_001933-T1	sp|B0XUR7|PPZA_ASPFC	60.988	405	144	4	217	609	59	461	3.63e-158	462	PPZA_ASPFC
FUN_001935-T1	sp|Q5AUY2|DBAD_EMENI	37.008	381	235	3	29	405	64	443	7.75e-76	240	DBAD_EMENI	Q5AUY2; A0A1U8QNZ8; C8V4J8;	Eukaryota; Fungi; Dikarya; Ascomycota; Pezizomycotina; Eurotiomycetes; Eurotiomycetidae; Eurotiales; Aspergillaceae; Aspergillus; Aspergillus subgen Nidulantes	dbaD	MFS-type transporter dbaD	M139) (Aspergillus nidulans).	ani:AN7898.2,	2869138; -.	(GO:0005886)C:plasma membrane,		(GO:0022857)F:transmembrane transporter activity,
FUN_001946-T1	sp|A1CWY1|KYNU2_NEOFI	81.099	455	86	0	7	461	8	462	0	769	KYNU2_NEOFI	A1CWY1;	Eukaryota; Fungi; Dikarya; Ascomycota; Pezizomycotina; Eurotiomycetes; Eurotiomycetidae; Eurotiales; Aspergillaceae; Aspergillus; Aspergillus subgen Fumigati	bna5-2	Kynureninase 2	/ JCM 1740 / NRRL 181 / WB 181) (Aspergillus fischerianus).	nfi:NFIA_106210,	4594082; -.	(GO:0005737)C:cytoplasm,	(GO:0034354)P:'de novo' NAD biosynthetic process from tryptophan,(GO:0043420)P:anthranilate metabolic process,(GO:0097053)P:L-kynurenine catabolic process,(GO:0019805)P:quinolinate biosynthetic process,(GO:0019441)P:tryptophan catabolic process to kynurenine,	(GO:0061981)F:3-hydroxykynureninase activity,(GO:0030429)F:kynureninase activity,(GO:0030170)F:pyridoxal phosphate binding,	Amino-acid degradation; L-kynurenine degradation; L-alanine and anthranilate from L-kynurenine: step 1/1.	nfi00380:Tryptophan metabolism; nfi01100:Metabolic pathways; nfi01240:Biosynthesis of cofactors	nfi00380;nfi01100;nfi01240	Biosynthesis of cofactors;Metabolic pathways;Tryptophan metabolism
FUN_001946-T1	sp|A1CWY1|KYNU2_NEOFI	81.099	455	86	0	7	461	8	462	0	769	KYNU2_NEOFI	A1CWY1;	Eukaryota; Fungi; Dikarya; Ascomycota; Pezizomycotina; Eurotiomycetes; Eurotiomycetidae; Eurotiales; Aspergillaceae; Aspergillus; Aspergillus subgen Fumigati	bna5-2	Kynureninase 2	/ JCM 1740 / NRRL 181 / WB 181) (Aspergillus fischerianus).	nfi:NFIA_106210,	4594082; -.	(GO:0005737)C:cytoplasm,	(GO:0034354)P:'de novo' NAD biosynthetic process from tryptophan,(GO:0043420)P:anthranilate metabolic process,(GO:0097053)P:L-kynurenine catabolic process,(GO:0019805)P:quinolinate biosynthetic process,(GO:0019441)P:tryptophan catabolic process to kynurenine,	(GO:0061981)F:3-hydroxykynureninase activity,(GO:0030429)F:kynureninase activity,(GO:0030170)F:pyridoxal phosphate binding,	Cofactor biosynthesis; NAD(+) biosynthesis; quinolinate from L-kynurenine: step 2/3.	nfi00380:Tryptophan metabolism; nfi01100:Metabolic pathways; nfi01240:Biosynthesis of cofactors	nfi00380;nfi01100;nfi01240	Biosynthesis of cofactors;Metabolic pathways;Tryptophan metabolism
FUN_001948-T1	sp|Q4WPM8|AF9_ASPFU	77.381	252	53	2	1	248	1	252	5.21e-134	375	AF9_ASPFU	Q4WPM8;	Eukaryota; Fungi; Dikarya; Ascomycota; Pezizomycotina; Eurotiomycetes; Eurotiomycetidae; Eurotiales; Aspergillaceae; Aspergillus; Aspergillus subgen Fumigati	yaf9	Protein AF-9 homolog	Af293) (Neosartorya fumigata).	afm:AFUA_4G09820,	3509350; -.	(GO:0000781)C:chromosome, telomeric region,(GO:0005737)C:cytoplasm,(GO:0035267)C:NuA4 histone acetyltransferase complex,(GO:0000812)C:Swr1 complex,	(GO:0006281)P:DNA repair,(GO:0006355)P:regulation of DNA-templated transcription,(GO:0031509)P:subtelomeric heterochromatin formation,			afm03082:ATP-dependent chromatin remodeling	afm03082	ATP-dependent chromatin remodeling
FUN_001950-T1	sp|Q5BC69|SYF2_EMENI	83.137	255	43	0	43	297	43	297	5.63e-163	452	SYF2_EMENI
FUN_001952-T1	sp|Q5BBM1|VELC_EMENI	58.308	331	121	7	1	324	189	509	2.29e-117	346	VELC_EMENI
FUN_001973-T1	sp|Q4WJ59|ERG4B_ASPFU	73.827	554	116	5	1	528	15	565	0	844	ERG4B_ASPFU	Q4WJ59;	Eukaryota; Fungi; Dikarya; Ascomycota; Pezizomycotina; Eurotiomycetes; Eurotiomycetidae; Eurotiales; Aspergillaceae; Aspergillus; Aspergillus subgen Fumigati	erg4B	Delta(24(24(1)))-sterol reductase erg4B	Af293) (Neosartorya fumigata).	afm:AFUA_1G07140,	3507720; -.	(GO:0005789)C:endoplasmic reticulum membrane,	(GO:0006696)P:ergosterol biosynthetic process,	(GO:0000246)F:delta24(24-1) sterol reductase activity,	Steroid metabolism; ergosterol biosynthesis.	afm00100:Steroid biosynthesis; afm01100:Metabolic pathways; afm01110:Biosynthesis of secondary metabolites	afm00100;afm01100;afm01110	Biosynthesis of secondary metabolites;Metabolic pathways;Steroid biosynthesis
FUN_001975-T1	sp|A1CPR8|CHS7_ASPCL	30.189	159	105	1	1	159	134	286	1.7e-19	80.9	CHS7_ASPCL	A1CPR8;	Eukaryota; Fungi; Dikarya; Ascomycota; Pezizomycotina; Eurotiomycetes; Eurotiomycetidae; Eurotiales; Aspergillaceae; Aspergillus; Aspergillus subgen Fumigati	chs7	Chitin synthase export chaperone	NRRL 1 / QM 1276 / 107).	act:ACLA_023530,	4701778; -.	(GO:0005789)C:endoplasmic reticulum membrane,	(GO:0071555)P:cell wall organization,(GO:0034221)P:fungal-type cell wall chitin biosynthetic process,(GO:0006457)P:protein folding,(GO:0015031)P:protein transport,	(GO:0051082)F:unfolded protein binding,
FUN_001993-T1	sp|Q4X099|ILVC_ASPFU	33.392	566	344	12	40	588	54	603	7.51e-75	248	ILVC_ASPFU	Q4X099;	Eukaryota; Fungi; Dikarya; Ascomycota; Pezizomycotina; Eurotiomycetes; Eurotiomycetidae; Eurotiales; Aspergillaceae; Aspergillus; Aspergillus subgen Fumigati	ilv3A	Dihydroxy-acid dehydratase ilvC, mitochondrial	Af293) (Neosartorya fumigata).	afm:AFUA_2G14210,	3512998; -.	(GO:0005739)C:mitochondrion,	(GO:0008652)P:amino acid biosynthetic process,(GO:0009082)P:branched-chain amino acid biosynthetic process,(GO:0009097)P:isoleucine biosynthetic process,(GO:0009099)P:valine biosynthetic process,	(GO:0051537)F:2 iron, 2 sulfur cluster binding,(GO:0004160)F:dihydroxy-acid dehydratase activity,(GO:0046872)F:metal ion binding,	Amino-acid biosynthesis; L-isoleucine biosynthesis; L-isoleucine from 2-oxobutanoate: step 3/4.	afm01210:2-Oxocarboxylic acid metabolism; afm01230:Biosynthesis of amino acids; afm00290:Valine, leucine and isoleucine biosynthesis; afm01100:Metabolic pathways; afm01110:Biosynthesis of secondary metabolites; afm00770:Pantothenate and CoA biosynthesis	afm00290;afm00770;afm01100;afm01110;afm01210;afm01230	2-Oxocarboxylic acid metabolism;Biosynthesis of amino acids;Biosynthesis of secondary metabolites;Metabolic pathways;Pantothenate and CoA biosynthesis;Valine, leucine and isoleucine biosynthesis
FUN_001993-T1	sp|Q4X099|ILVC_ASPFU	33.392	566	344	12	40	588	54	603	7.51e-75	248	ILVC_ASPFU	Q4X099;	Eukaryota; Fungi; Dikarya; Ascomycota; Pezizomycotina; Eurotiomycetes; Eurotiomycetidae; Eurotiales; Aspergillaceae; Aspergillus; Aspergillus subgen Fumigati	ilv3A	Dihydroxy-acid dehydratase ilvC, mitochondrial	Af293) (Neosartorya fumigata).	afm:AFUA_2G14210,	3512998; -.	(GO:0005739)C:mitochondrion,	(GO:0008652)P:amino acid biosynthetic process,(GO:0009082)P:branched-chain amino acid biosynthetic process,(GO:0009097)P:isoleucine biosynthetic process,(GO:0009099)P:valine biosynthetic process,	(GO:0051537)F:2 iron, 2 sulfur cluster binding,(GO:0004160)F:dihydroxy-acid dehydratase activity,(GO:0046872)F:metal ion binding,	Amino-acid biosynthesis; L-valine biosynthesis; L-valine from pyruvate: step 3/4.	afm01210:2-Oxocarboxylic acid metabolism; afm01230:Biosynthesis of amino acids; afm00290:Valine, leucine and isoleucine biosynthesis; afm01100:Metabolic pathways; afm01110:Biosynthesis of secondary metabolites; afm00770:Pantothenate and CoA biosynthesis	afm00290;afm00770;afm01100;afm01110;afm01210;afm01230	2-Oxocarboxylic acid metabolism;Biosynthesis of amino acids;Biosynthesis of secondary metabolites;Metabolic pathways;Pantothenate and CoA biosynthesis;Valine, leucine and isoleucine biosynthesis
FUN_001995-T1	sp|Q4WJ38|YME2_ASPFU	63.937	757	260	3	11	766	127	871	0	1028	YME2_ASPFU
FUN_002002-T1	sp|Q5B2V1|HSP70_EMENI	93.377	604	40	0	1	604	1	604	0	1173	HSP70_EMENI	Q5B2V1; C8VEZ1;	Eukaryota; Fungi; Dikarya; Ascomycota; Pezizomycotina; Eurotiomycetes; Eurotiomycetidae; Eurotiales; Aspergillaceae; Aspergillus; Aspergillus subgen Nidulantes	hsp70	Heat shock 70 kDa protein	M139) (Aspergillus nidulans).	ani:AN5129.2,	2871415; -.	(GO:0005737)C:cytoplasm,(GO:0005829)C:cytosol,(GO:0005576)C:extracellular region,(GO:0005634)C:nucleus,(GO:0005886)C:plasma membrane,	(GO:0097308)P:cellular response to farnesol,(GO:0071470)P:cellular response to osmotic stress,(GO:0051085)P:chaperone cofactor-dependent protein refolding,(GO:0042026)P:protein refolding,(GO:0006616)P:SRP-dependent cotranslational protein targeting to membrane, translocation,	(GO:0005524)F:ATP binding,(GO:0016887)F:ATP hydrolysis activity,(GO:0140662)F:ATP-dependent protein folding chaperone,(GO:0031072)F:heat shock protein binding,(GO:0044183)F:protein folding chaperone,
FUN_002007-T1	sp|Q5AVW1|TPC1_EMENI	29.442	197	130	4	122	309	16	212	9.26e-15	71.2	TPC1_EMENI
FUN_002008-T1	sp|C8VQY7|YPT7_EMENI	42.169	166	90	3	17	176	8	173	1.79e-39	132	YPT7_EMENI
FUN_002009-T1	sp|Q5B0W8|LKHA4_EMENI	33.028	218	118	10	140	352	136	330	3.36e-19	89.7	LKHA4_EMENI	Q5B0W8; C8V091;	Eukaryota; Fungi; Dikarya; Ascomycota; Pezizomycotina; Eurotiomycetes; Eurotiomycetidae; Eurotiales; Aspergillaceae; Aspergillus; Aspergillus subgen Nidulantes	AN5812	Leucine aminopeptidase 2	M139) (Aspergillus nidulans).	ani:AN5812.2,	2871086; -.	(GO:0005829)C:cytosol,(GO:0000328)C:fungal-type vacuole lumen,(GO:0005771)C:multivesicular body,(GO:0005634)C:nucleus,(GO:0061957)C:NVT complex,	(GO:0044255)P:cellular lipid metabolic process,(GO:0120113)P:cytoplasm to vacuole targeting by the NVT pathway,(GO:0043171)P:peptide catabolic process,(GO:0030163)P:protein catabolic process,(GO:0006508)P:proteolysis,	(GO:0004177)F:aminopeptidase activity,(GO:0004301)F:epoxide hydrolase activity,(GO:0004463)F:leukotriene-A4 hydrolase activity,(GO:0070006)F:metalloaminopeptidase activity,(GO:0008270)F:zinc ion binding,
FUN_002027-T1	sp|A1D9C9|XYL2_NEOFI	84.046	351	56	0	2	352	6	356	0	620	XYL2_NEOFI
FUN_002028-T1	sp|C8VQY7|YPT7_EMENI	34.921	126	74	2	28	149	8	129	2.87e-20	84.7	YPT7_EMENI
FUN_002037-T1	sp|Q5BA83|EASB_EMENI	25.949	316	219	6	21	333	1845	2148	5.12e-24	100	EASB_EMENI	Q5BA83; C8VPT1;	Eukaryota; Fungi; Dikarya; Ascomycota; Pezizomycotina; Eurotiomycetes; Eurotiomycetidae; Eurotiales; Aspergillaceae; Aspergillus; Aspergillus subgen Nidulantes	easB	Highly reducing polyketide synthase easB	M139) (Aspergillus nidulans).	ani:AN2547.2,	2875599; -.		(GO:1900617)P:emericellamide A biosynthetic process,(GO:1900557)P:emericellamide biosynthetic process,(GO:0006633)P:fatty acid biosynthetic process,(GO:0032259)P:methylation,	(GO:0004315)F:3-oxoacyl-[acyl-carrier-protein] synthase activity,(GO:0004312)F:fatty acid synthase activity,(GO:0008168)F:methyltransferase activity,(GO:0016491)F:oxidoreductase activity,(GO:0031177)F:phosphopantetheine binding,	Antibiotic biosynthesis.
FUN_002039-T1	sp|Q5ARK3|SWR1_EMENI	63.782	1745	516	36	1	1677	1	1697	0	2012	SWR1_EMENI
FUN_002050-T1	sp|Q00659|SCONB_EMENI	27.5	280	146	9	94	324	337	608	5.77e-20	89.7	SCONB_EMENI
FUN_002052-T1	sp|Q4WAR8|SOMA_ASPFU	71.482	796	187	25	1	768	1	784	0	890	SOMA_ASPFU
FUN_002060-T1	sp|Q4WAQ9|PPIL4_ASPFU	77.483	453	88	6	1	451	1	441	0	675	PPIL4_ASPFU
FUN_002065-T1	sp|Q4WRW0|SSH4_ASPFU	33.333	171	108	4	268	438	187	351	2.8e-19	89	SSH4_ASPFU
FUN_002080-T1	sp|P54202|ADH2_EMENI	33.237	346	193	11	35	359	36	364	1.7e-41	146	ADH2_EMENI	P54202; C8V7A8; Q5B6T9;	Eukaryota; Fungi; Dikarya; Ascomycota; Pezizomycotina; Eurotiomycetes; Eurotiomycetidae; Eurotiales; Aspergillaceae; Aspergillus; Aspergillus subgen Nidulantes	alcB	Alcohol dehydrogenase 2	M139) (Aspergillus nidulans).	ani:AN3741.2,	2873163; -.	(GO:0005737)C:cytoplasm,	(GO:0006066)P:alcohol metabolic process,	(GO:0004022)F:alcohol dehydrogenase (NAD+) activity,(GO:0008270)F:zinc ion binding,
FUN_002081-T1	sp|Q5AV03|ATNI_EMENI	28.947	266	167	10	12	264	38	294	6.12e-21	89	ATNI_EMENI	Q5AV03; A0A1U8QQT2; C8V3Y2;	Eukaryota; Fungi; Dikarya; Ascomycota; Pezizomycotina; Eurotiomycetes; Eurotiomycetidae; Eurotiales; Aspergillaceae; Aspergillus; Aspergillus subgen Nidulantes	atnI	Probable lipid transporter atnI	M139) (Aspergillus nidulans).	ani:AN7877.2,	2869180; -.	(GO:0016020)C:membrane,	(GO:0006869)P:lipid transport,		Secondary metabolite biosynthesis.
FUN_002082-T1	sp|B0Y568|AFUMD_ASPFC	29.63	216	111	7	4	214	40	219	1.11e-14	72.4	AFUMD_ASPFC	B0Y568;	Eukaryota; Fungi; Dikarya; Ascomycota; Pezizomycotina; Eurotiomycetes; Eurotiomycetidae; Eurotiales; Aspergillaceae; Aspergillus; Aspergillus subgen Fumigati	afumD	Zn(2)-C6 fungal-type transcription factor afumD	fumigata).			(GO:0005634)C:nucleus,		(GO:0003677)F:DNA binding,(GO:0000981)F:DNA-binding transcription factor activity, RNA polymerase II-specific,(GO:0008270)F:zinc ion binding,
FUN_002086-T1	sp|A1CFK9|PATB_ASPCL	26.116	448	229	18	100	491	127	528	6.59e-22	96.3	PATB_ASPCL	A1CFK9;	Eukaryota; Fungi; Dikarya; Ascomycota; Pezizomycotina; Eurotiomycetes; Eurotiomycetidae; Eurotiales; Aspergillaceae; Aspergillus; Aspergillus subgen Fumigati	patB	Carboxylesterase patB	NRRL 1 / QM 1276 / 107).	act:ACLA_093570,	4704864; -.	(GO:0005829)C:cytosol,		(GO:0106435)F:carboxylesterase activity,	Mycotoxin biosynthesis; patulin biosynthesis.
FUN_002087-T1	sp|A1CFK9|PATB_ASPCL	24.886	438	244	16	84	470	109	512	6.19e-16	77.8	PATB_ASPCL	A1CFK9;	Eukaryota; Fungi; Dikarya; Ascomycota; Pezizomycotina; Eurotiomycetes; Eurotiomycetidae; Eurotiales; Aspergillaceae; Aspergillus; Aspergillus subgen Fumigati	patB	Carboxylesterase patB	NRRL 1 / QM 1276 / 107).	act:ACLA_093570,	4704864; -.	(GO:0005829)C:cytosol,		(GO:0106435)F:carboxylesterase activity,	Mycotoxin biosynthesis; patulin biosynthesis.
FUN_002098-T1	sp|Q4WK35|AMDR_ASPFU	26.098	387	229	9	107	491	238	569	3.38e-22	99.4	AMDR_ASPFU	Q4WK35;	Eukaryota; Fungi; Dikarya; Ascomycota; Pezizomycotina; Eurotiomycetes; Eurotiomycetidae; Eurotiales; Aspergillaceae; Aspergillus; Aspergillus subgen Fumigati	amdR	Acetamidase regulatory protein	Af293) (Neosartorya fumigata).	afm:AFUA_1G03860,	3507372; -.	(GO:0005634)C:nucleus,	(GO:0006351)P:DNA-templated transcription,	(GO:0003677)F:DNA binding,(GO:0000981)F:DNA-binding transcription factor activity, RNA polymerase II-specific,(GO:0008270)F:zinc ion binding,
FUN_002108-T1	sp|Q4WTC0|SGT12_ASPFU	42.857	119	64	2	2	117	114	231	2.26e-20	90.1	SGT12_ASPFU
FUN_002116-T1	sp|Q5AUZ6|ATNA_EMENI	34.375	608	377	10	182	779	2782	3377	8.03e-109	364	ATNA_EMENI	Q5AUZ6; A0A1U8QJC1; C8V3Z0;	Eukaryota; Fungi; Dikarya; Ascomycota; Pezizomycotina; Eurotiomycetes; Eurotiomycetidae; Eurotiales; Aspergillaceae; Aspergillus; Aspergillus subgen Nidulantes	atnA	Nonribosomal peptide synthase atnA	M139) (Aspergillus nidulans).	ani:AN7884.2,	2868928; -.	(GO:0005737)C:cytoplasm,(GO:0005829)C:cytosol,	(GO:0043041)P:amino acid activation for nonribosomal peptide biosynthetic process,(GO:0044550)P:secondary metabolite biosynthetic process,	(GO:0016853)F:isomerase activity,(GO:0016874)F:ligase activity,(GO:0031177)F:phosphopantetheine binding,	Secondary metabolite biosynthesis.
FUN_002116-T1	sp|Q5AUZ6|ATNA_EMENI	34.211	608	386	7	182	780	4969	5571	5.64e-104	350	ATNA_EMENI	Q5AUZ6; A0A1U8QJC1; C8V3Z0;	Eukaryota; Fungi; Dikarya; Ascomycota; Pezizomycotina; Eurotiomycetes; Eurotiomycetidae; Eurotiales; Aspergillaceae; Aspergillus; Aspergillus subgen Nidulantes	atnA	Nonribosomal peptide synthase atnA	M139) (Aspergillus nidulans).	ani:AN7884.2,	2868928; -.	(GO:0005737)C:cytoplasm,(GO:0005829)C:cytosol,	(GO:0043041)P:amino acid activation for nonribosomal peptide biosynthetic process,(GO:0044550)P:secondary metabolite biosynthetic process,	(GO:0016853)F:isomerase activity,(GO:0016874)F:ligase activity,(GO:0031177)F:phosphopantetheine binding,	Secondary metabolite biosynthesis.
FUN_002116-T1	sp|Q5AUZ6|ATNA_EMENI	34.179	591	368	8	196	780	188	763	1.03e-103	349	ATNA_EMENI	Q5AUZ6; A0A1U8QJC1; C8V3Z0;	Eukaryota; Fungi; Dikarya; Ascomycota; Pezizomycotina; Eurotiomycetes; Eurotiomycetidae; Eurotiales; Aspergillaceae; Aspergillus; Aspergillus subgen Nidulantes	atnA	Nonribosomal peptide synthase atnA	M139) (Aspergillus nidulans).	ani:AN7884.2,	2868928; -.	(GO:0005737)C:cytoplasm,(GO:0005829)C:cytosol,	(GO:0043041)P:amino acid activation for nonribosomal peptide biosynthetic process,(GO:0044550)P:secondary metabolite biosynthetic process,	(GO:0016853)F:isomerase activity,(GO:0016874)F:ligase activity,(GO:0031177)F:phosphopantetheine binding,	Secondary metabolite biosynthesis.
FUN_002116-T1	sp|Q5AUZ6|ATNA_EMENI	32.28	601	391	9	182	774	1255	1847	4.75e-95	323	ATNA_EMENI	Q5AUZ6; A0A1U8QJC1; C8V3Z0;	Eukaryota; Fungi; Dikarya; Ascomycota; Pezizomycotina; Eurotiomycetes; Eurotiomycetidae; Eurotiales; Aspergillaceae; Aspergillus; Aspergillus subgen Nidulantes	atnA	Nonribosomal peptide synthase atnA	M139) (Aspergillus nidulans).	ani:AN7884.2,	2868928; -.	(GO:0005737)C:cytoplasm,(GO:0005829)C:cytosol,	(GO:0043041)P:amino acid activation for nonribosomal peptide biosynthetic process,(GO:0044550)P:secondary metabolite biosynthetic process,	(GO:0016853)F:isomerase activity,(GO:0016874)F:ligase activity,(GO:0031177)F:phosphopantetheine binding,	Secondary metabolite biosynthesis.
FUN_002116-T1	sp|Q5AUZ6|ATNA_EMENI	30.096	628	413	13	166	783	6044	6655	9.09e-81	281	ATNA_EMENI	Q5AUZ6; A0A1U8QJC1; C8V3Z0;	Eukaryota; Fungi; Dikarya; Ascomycota; Pezizomycotina; Eurotiomycetes; Eurotiomycetidae; Eurotiales; Aspergillaceae; Aspergillus; Aspergillus subgen Nidulantes	atnA	Nonribosomal peptide synthase atnA	M139) (Aspergillus nidulans).	ani:AN7884.2,	2868928; -.	(GO:0005737)C:cytoplasm,(GO:0005829)C:cytosol,	(GO:0043041)P:amino acid activation for nonribosomal peptide biosynthetic process,(GO:0044550)P:secondary metabolite biosynthetic process,	(GO:0016853)F:isomerase activity,(GO:0016874)F:ligase activity,(GO:0031177)F:phosphopantetheine binding,	Secondary metabolite biosynthesis.
FUN_002116-T1	sp|Q5AUZ6|ATNA_EMENI	28.796	573	362	13	231	783	3906	4452	4.35e-70	249	ATNA_EMENI	Q5AUZ6; A0A1U8QJC1; C8V3Z0;	Eukaryota; Fungi; Dikarya; Ascomycota; Pezizomycotina; Eurotiomycetes; Eurotiomycetidae; Eurotiales; Aspergillaceae; Aspergillus; Aspergillus subgen Nidulantes	atnA	Nonribosomal peptide synthase atnA	M139) (Aspergillus nidulans).	ani:AN7884.2,	2868928; -.	(GO:0005737)C:cytoplasm,(GO:0005829)C:cytosol,	(GO:0043041)P:amino acid activation for nonribosomal peptide biosynthetic process,(GO:0044550)P:secondary metabolite biosynthetic process,	(GO:0016853)F:isomerase activity,(GO:0016874)F:ligase activity,(GO:0031177)F:phosphopantetheine binding,	Secondary metabolite biosynthesis.
FUN_002120-T1	sp|Q00177|XYNC_EMENI	34.857	350	198	8	5	353	7	327	1.9e-53	177	XYNC_EMENI
FUN_002123-T1	sp|C8VK15|HXNZ_EMENI	76.636	535	116	3	3	532	23	553	0	865	HXNZ_EMENI	C8VK15;	Eukaryota; Fungi; Dikarya; Ascomycota; Pezizomycotina; Eurotiomycetes; Eurotiomycetidae; Eurotiales; Aspergillaceae; Aspergillus; Aspergillus subgen Nidulantes	hxnZ	Major facilitator-type transporter hxnZ	M139) (Aspergillus nidulans).	ani:AN9175.2,	2868097; -.	(GO:0005886)C:plasma membrane,		(GO:0022857)F:transmembrane transporter activity,
FUN_002124-T1	sp|C8VK14|HXNY_EMENI	76.163	344	81	1	4	346	3	346	0	563	HXNY_EMENI	C8VK14;	Eukaryota; Fungi; Dikarya; Ascomycota; Pezizomycotina; Eurotiomycetes; Eurotiomycetidae; Eurotiales; Aspergillaceae; Aspergillus; Aspergillus subgen Nidulantes	hxnY	2-oxoglutarate-Fe(II) type oxidoreductase hxnY	M139) (Aspergillus nidulans).				(GO:0044249)P:cellular biosynthetic process,(GO:1901362)P:organic cyclic compound biosynthetic process,(GO:0044283)P:small molecule biosynthetic process,	(GO:0016706)F:2-oxoglutarate-dependent dioxygenase activity,(GO:0046872)F:metal ion binding,
FUN_002125-T1	sp|C8VJW0|HXNR_EMENI	58.343	869	289	18	5	811	6	863	0	934	HXNR_EMENI	C8VJW0;	Eukaryota; Fungi; Dikarya; Ascomycota; Pezizomycotina; Eurotiomycetes; Eurotiomycetidae; Eurotiales; Aspergillaceae; Aspergillus; Aspergillus subgen Nidulantes	aplA	Nicotinate catabolism cluster-specific transcription factor	M139) (Aspergillus nidulans).			(GO:0000785)C:chromatin,(GO:0005634)C:nucleus,	(GO:0006351)P:DNA-templated transcription,(GO:0006357)P:regulation of transcription by RNA polymerase II,	(GO:0000981)F:DNA-binding transcription factor activity, RNA polymerase II-specific,(GO:0000978)F:RNA polymerase II cis-regulatory region sequence-specific DNA binding,(GO:0008270)F:zinc ion binding,
FUN_002126-T1	sp|A0A1U8QTA2|HXNT_EMENI	69.689	386	113	1	1	382	1	386	0	572	HXNT_EMENI	A0A1U8QTA2; C8VJV9; Q5ARA3;	Eukaryota; Fungi; Dikarya; Ascomycota; Pezizomycotina; Eurotiomycetes; Eurotiomycetidae; Eurotiales; Aspergillaceae; Aspergillus; Aspergillus subgen Nidulantes	hxnT	Flavin oxidoreductase hxnT	M139) (Aspergillus nidulans).	ani:AN9177.2,	2868055; -.			(GO:0010181)F:FMN binding,(GO:0003959)F:NADPH dehydrogenase activity,
FUN_002127-T1	sp|Q5BG78|XGEA_EMENI	33.036	224	128	12	37	258	22	225	1.33e-15	71.6	XGEA_EMENI
FUN_002128-T1	sp|C8VBV0|PHHA_EMENI	33.387	623	361	15	21	603	12	620	3.54e-106	331	PHHA_EMENI	C8VBV0;	Eukaryota; Fungi; Dikarya; Ascomycota; Pezizomycotina; Eurotiomycetes; Eurotiomycetidae; Eurotiales; Aspergillaceae; Aspergillus; Aspergillus subgen Nidulantes	ANIA_10952	p-hydroxybenzoate-m-hydroxylase	M139) (Aspergillus nidulans).			(GO:0016020)C:membrane,	(GO:0044550)P:secondary metabolite biosynthetic process,	(GO:0071949)F:FAD binding,(GO:0016491)F:oxidoreductase activity,(GO:0016709)F:oxidoreductase activity, acting on paired donors, with incorporation or reduction of molecular oxygen, NAD(P)H as one donor, and incorporation of one atom of oxygen,
FUN_002129-T1	sp|Q00791|STCU_EMENI	27.957	279	167	8	4	269	7	264	3.19e-18	79.3	STCU_EMENI
FUN_002130-T1	sp|Q5BH33|MDPD_EMENI	24.931	361	235	9	13	346	45	396	2.22e-23	99.8	MDPD_EMENI	Q5BH33; C8VQ69;	Eukaryota; Fungi; Dikarya; Ascomycota; Pezizomycotina; Eurotiomycetes; Eurotiomycetidae; Eurotiales; Aspergillaceae; Aspergillus; Aspergillus subgen Nidulantes	mdpD	FAD-dependent monooxygenase mdpD	M139) (Aspergillus nidulans).	ani:AN0147.2,	2875917; -.		(GO:1900815)P:monodictyphenone biosynthetic process,	(GO:0071949)F:FAD binding,(GO:0004497)F:monooxygenase activity,	Secondary metabolite biosynthesis.
FUN_002131-T1	sp|A0A1U8QNM5|SMTB_EMENI	77.12	507	116	0	4	510	3	509	0	833	SMTB_EMENI
FUN_002132-T1	sp|A0A0S6XH49|FRBB_DOTX1	25.688	327	202	12	28	343	1924	2220	6.64e-20	88.6	FRBB_DOTX1
FUN_002137-T1	sp|C8VK15|HXNZ_EMENI	38.306	496	281	10	30	507	65	553	3.81e-107	328	HXNZ_EMENI	C8VK15;	Eukaryota; Fungi; Dikarya; Ascomycota; Pezizomycotina; Eurotiomycetes; Eurotiomycetidae; Eurotiales; Aspergillaceae; Aspergillus; Aspergillus subgen Nidulantes	hxnZ	Major facilitator-type transporter hxnZ	M139) (Aspergillus nidulans).	ani:AN9175.2,	2868097; -.	(GO:0005886)C:plasma membrane,		(GO:0022857)F:transmembrane transporter activity,
FUN_002140-T1	sp|Q4WS70|MDRA_ASPFU	28.513	491	344	4	54	542	29	514	4.54e-72	239	MDRA_ASPFU	Q4WS70;	Eukaryota; Fungi; Dikarya; Ascomycota; Pezizomycotina; Eurotiomycetes; Eurotiomycetidae; Eurotiales; Aspergillaceae; Aspergillus; Aspergillus subgen Fumigati	mdrA	Major facilitator superfamily multidrug transporter mdrA	Af293) (Neosartorya fumigata).	afm:AFUA_1G13800,	3510614; -.	(GO:0005886)C:plasma membrane,	(GO:0055085)P:transmembrane transport,(GO:1990961)P:xenobiotic detoxification by transmembrane export across the plasma membrane,	(GO:0015385)F:sodium:proton antiporter activity,(GO:0022857)F:transmembrane transporter activity,
FUN_002146-T1	sp|Q4WS70|MDRA_ASPFU	38.983	118	71	1	100	217	96	212	2.99e-22	92	MDRA_ASPFU	Q4WS70;	Eukaryota; Fungi; Dikarya; Ascomycota; Pezizomycotina; Eurotiomycetes; Eurotiomycetidae; Eurotiales; Aspergillaceae; Aspergillus; Aspergillus subgen Fumigati	mdrA	Major facilitator superfamily multidrug transporter mdrA	Af293) (Neosartorya fumigata).	afm:AFUA_1G13800,	3510614; -.	(GO:0005886)C:plasma membrane,	(GO:0055085)P:transmembrane transport,(GO:1990961)P:xenobiotic detoxification by transmembrane export across the plasma membrane,	(GO:0015385)F:sodium:proton antiporter activity,(GO:0022857)F:transmembrane transporter activity,
FUN_002149-T1	sp|A1CFK9|PATB_ASPCL	29.963	267	131	10	178	389	43	308	2.85e-20	92.4	PATB_ASPCL	A1CFK9;	Eukaryota; Fungi; Dikarya; Ascomycota; Pezizomycotina; Eurotiomycetes; Eurotiomycetidae; Eurotiales; Aspergillaceae; Aspergillus; Aspergillus subgen Fumigati	patB	Carboxylesterase patB	NRRL 1 / QM 1276 / 107).	act:ACLA_093570,	4704864; -.	(GO:0005829)C:cytosol,		(GO:0106435)F:carboxylesterase activity,	Mycotoxin biosynthesis; patulin biosynthesis.
FUN_002151-T1	sp|Q5AWS6|CDC48_EMENI	56.25	176	71	2	273	447	34	204	3.68e-57	199	CDC48_EMENI	Q5AWS6; C8VCV6;	Eukaryota; Fungi; Dikarya; Ascomycota; Pezizomycotina; Eurotiomycetes; Eurotiomycetidae; Eurotiales; Aspergillaceae; Aspergillus; Aspergillus subgen Nidulantes	cdc48	Cell division control protein 48	M139) (Aspergillus nidulans).	ani:AN7254.2,		(GO:0005829)C:cytosol,(GO:0005634)C:nucleus,(GO:0034098)C:VCP-NPL4-UFD1 AAA ATPase complex,	(GO:0097352)P:autophagosome maturation,(GO:0036503)P:ERAD pathway,(GO:0051228)P:mitotic spindle disassembly,(GO:0030970)P:retrograde protein transport, ER to cytosol,	(GO:0005524)F:ATP binding,(GO:0016887)F:ATP hydrolysis activity,(GO:0031593)F:polyubiquitin modification-dependent protein binding,
FUN_002153-T1	sp|Q5B4H2|ATRR_EMENI	26.906	223	148	6	257	465	344	565	2.04e-13	70.9	ATRR_EMENI	Q5B4H2; A0A1U8QMT7; C8V869;	Eukaryota; Fungi; Dikarya; Ascomycota; Pezizomycotina; Eurotiomycetes; Eurotiomycetidae; Eurotiales; Aspergillaceae; Aspergillus; Aspergillus subgen Nidulantes	atrR	ABC-transporter-regulating transcription factor	M139) (Aspergillus nidulans).	ani:AN4558.2,	2872356; -.	(GO:0016020)C:membrane,(GO:0005634)C:nucleus,	(GO:0006351)P:DNA-templated transcription,	(GO:0003677)F:DNA binding,(GO:0000981)F:DNA-binding transcription factor activity, RNA polymerase II-specific,(GO:0008270)F:zinc ion binding,
FUN_002155-T1	sp|P08158|AMDS_EMENI	32.532	541	305	14	36	559	45	542	4.73e-63	214	AMDS_EMENI	P08158; C8V9R2; Q5ASF3;	Eukaryota; Fungi; Dikarya; Ascomycota; Pezizomycotina; Eurotiomycetes; Eurotiomycetidae; Eurotiales; Aspergillaceae; Aspergillus; Aspergillus subgen Nidulantes	amdS	Acetamidase	M139) (Aspergillus nidulans).	ani:AN8777.2,	2868318; -.		(GO:0034251)P:regulation of amide catabolic process,	(GO:0004040)F:amidase activity,(GO:0043864)F:indoleacetamide hydrolase activity,
FUN_002160-T1	sp|Q4WM67|NCPR_ASPFU	43.567	684	357	12	41	706	22	694	0	552	NCPR_ASPFU	Q4WM67;	Eukaryota; Fungi; Dikarya; Ascomycota; Pezizomycotina; Eurotiomycetes; Eurotiomycetidae; Eurotiales; Aspergillaceae; Aspergillus; Aspergillus subgen Fumigati	cprA	NADPH--cytochrome P450 reductase	Af293) (Neosartorya fumigata).	afm:AFUA_6G10990,	3508290; -.	(GO:0005829)C:cytosol,(GO:0005789)C:endoplasmic reticulum membrane,(GO:0005741)C:mitochondrial outer membrane,(GO:0005886)C:plasma membrane,	(GO:0006696)P:ergosterol biosynthetic process,(GO:0009725)P:response to hormone,	(GO:0050660)F:flavin adenine dinucleotide binding,(GO:0010181)F:FMN binding,(GO:0050661)F:NADP binding,(GO:0003958)F:NADPH-hemoprotein reductase activity,
FUN_002161-T1	sp|Q4WW94|HAC2_ASPFU	33.333	207	89	5	28	234	233	390	6.34e-22	90.5	HAC2_ASPFU	Q4WW94;	Eukaryota; Fungi; Dikarya; Ascomycota; Pezizomycotina; Eurotiomycetes; Eurotiomycetidae; Eurotiales; Aspergillaceae; Aspergillus; Aspergillus subgen Fumigati	AFUA_5G14870	Serine/threonine protein kinase AFUA_5G14870	Af293) (Neosartorya fumigata).	afm:AFUA_5G14870,	3510953; -.	(GO:0005737)C:cytoplasm,(GO:0005634)C:nucleus,	(GO:0035556)P:intracellular signal transduction,(GO:0016310)P:phosphorylation,(GO:0050684)P:regulation of mRNA processing,(GO:0000245)P:spliceosomal complex assembly,	(GO:0005524)F:ATP binding,(GO:0004674)F:protein serine/threonine kinase activity,
FUN_002162-T1	sp|C8V0D4|CICH_EMENI	30.937	459	254	18	72	507	56	474	8.56e-46	165	CICH_EMENI	C8V0D4; Q5AZ31;	Eukaryota; Fungi; Dikarya; Ascomycota; Pezizomycotina; Eurotiomycetes; Eurotiomycetidae; Eurotiales; Aspergillaceae; Aspergillus; Aspergillus subgen Nidulantes	cicH	Cytochrome P450 monooxygenase cicH	M139) (Aspergillus nidulans).	ani:AN6449.2,		(GO:0016020)C:membrane,	(GO:0062032)P:cichorine biosynthetic process,(GO:0044550)P:secondary metabolite biosynthetic process,	(GO:0020037)F:heme binding,(GO:0005506)F:iron ion binding,(GO:0004497)F:monooxygenase activity,(GO:0016705)F:oxidoreductase activity, acting on paired donors, with incorporation or reduction of molecular oxygen,	Phytotoxin biosynthesis.
FUN_002163-T1	sp|A0A1U8QL22|PBCR_EMENI	25.155	644	371	18	31	651	14	569	3.91e-45	171	PBCR_EMENI	A0A1U8QL22; C8VN92; Q5BCY1;	Eukaryota; Fungi; Dikarya; Ascomycota; Pezizomycotina; Eurotiomycetes; Eurotiomycetidae; Eurotiales; Aspergillaceae; Aspergillus; Aspergillus subgen Nidulantes	pbcR	Transcription factor pbcR	M139) (Aspergillus nidulans).	ani:AN1599.2,	2875702; -.	(GO:0005634)C:nucleus,	(GO:0006355)P:regulation of DNA-templated transcription,	(GO:0000981)F:DNA-binding transcription factor activity, RNA polymerase II-specific,(GO:0000976)F:transcription cis-regulatory region binding,(GO:0008270)F:zinc ion binding,
FUN_002167-T1	sp|P50125|CYSD_EMENI	24.228	421	242	14	28	392	28	427	4.27e-16	77	CYSD_EMENI	P50125; C8V3P9; O13387; Q5ATV3;	Eukaryota; Fungi; Dikarya; Ascomycota; Pezizomycotina; Eurotiomycetes; Eurotiomycetidae; Eurotiales; Aspergillaceae; Aspergillus; Aspergillus subgen Nidulantes	cysD	Homocysteine synthase	M139) (Aspergillus nidulans).	ani:AN8277.2,	2869162; -.	(GO:0005737)C:cytoplasm,	(GO:0006535)P:cysteine biosynthetic process from serine,(GO:0006534)P:cysteine metabolic process,(GO:0071269)P:L-homocysteine biosynthetic process,(GO:0019346)P:transsulfuration,	(GO:0004124)F:cysteine synthase activity,(GO:0003961)F:O-acetylhomoserine aminocarboxypropyltransferase activity,(GO:0051009)F:O-acetylhomoserine sulfhydrylase activity,(GO:0030170)F:pyridoxal phosphate binding,	Amino-acid biosynthesis; L-methionine biosynthesis via de novo pathway; L-homocysteine from O-acetyl-L-homoserine.
FUN_002168-T1	sp|Q9Y8C2|MOC2A_EMENI	64.045	89	26	1	4	86	3	91	1.4e-34	111	MOC2A_EMENI	Q9Y8C2; C8VK56; Q5ARD7;	Eukaryota; Fungi; Dikarya; Ascomycota; Pezizomycotina; Eurotiomycetes; Eurotiomycetidae; Eurotiales; Aspergillaceae; Aspergillus; Aspergillus subgen Nidulantes	cnxG	Molybdopterin synthase sulfur carrier subunit	M139) (Aspergillus nidulans).	ani:AN9143.2,	2868024; -.	(GO:1990133)C:molybdopterin cofactor (Moco) biosynthesis adenylyltransferase complex,(GO:0019008)C:molybdopterin synthase complex,	(GO:0006777)P:Mo-molybdopterin cofactor biosynthetic process,(GO:0032324)P:molybdopterin cofactor biosynthetic process,	(GO:0030366)F:molybdopterin synthase activity,(GO:0000166)F:nucleotide binding,	Cofactor biosynthesis; molybdopterin biosynthesis.
FUN_002170-T1	sp|C8VPE5|SDCF_EMENI	27.143	490	316	14	25	495	9	476	1.62e-44	160	SDCF_EMENI
FUN_002171-T1	sp|Q5AY40|TF90_EMENI	33.566	286	162	5	16	301	33	290	1.26e-38	141	TF90_EMENI
FUN_002174-T1	sp|Q4WR83|SIDI_ASPFU	25.169	592	352	18	32	590	38	571	9.25e-33	130	SIDI_ASPFU
FUN_002179-T1	sp|Q4WDZ0|SYM1_ASPFU	52.688	186	72	1	1	170	1	186	5.17e-67	201	SYM1_ASPFU
FUN_002185-T1	sp|A0A1U8QG99|ATRC_EMENI	57.371	1255	519	4	18	1259	32	1283	0	1504	ATRC_EMENI	A0A1U8QG99; C8VNF2; Q5BAT1;	Eukaryota; Fungi; Dikarya; Ascomycota; Pezizomycotina; Eurotiomycetes; Eurotiomycetidae; Eurotiales; Aspergillaceae; Aspergillus; Aspergillus subgen Nidulantes	atrC	ABC multidrug transporter atrC	M139) (Aspergillus nidulans).	ani:AN2349.2,	2875142; -.	(GO:0005886)C:plasma membrane,	(GO:0055085)P:transmembrane transport,	(GO:0140359)F:ABC-type transporter activity,(GO:0005524)F:ATP binding,(GO:0016887)F:ATP hydrolysis activity,(GO:0042626)F:ATPase-coupled transmembrane transporter activity,
FUN_002188-T1	sp|P17120|BIMC_EMENI	64.613	1201	393	11	1	1187	1	1183	0	1507	BIMC_EMENI	P17120; C8VHR3; Q5B7W7;	Eukaryota; Fungi; Dikarya; Ascomycota; Pezizomycotina; Eurotiomycetes; Eurotiomycetidae; Eurotiales; Aspergillaceae; Aspergillus; Aspergillus subgen Nidulantes	bimC	Kinesin-like protein bimC	M139) (Aspergillus nidulans).	ani:AN3363.2,	2874347; -.	(GO:0005737)C:cytoplasm,(GO:0072686)C:mitotic spindle,(GO:0005634)C:nucleus,(GO:0005876)C:spindle microtubule,	(GO:0051301)P:cell division,(GO:0000073)P:initial mitotic spindle pole body separation,(GO:0007018)P:microtubule-based movement,(GO:0090307)P:mitotic spindle assembly,(GO:0051228)P:mitotic spindle disassembly,(GO:0051231)P:spindle elongation,	(GO:0005524)F:ATP binding,(GO:0008017)F:microtubule binding,(GO:0003777)F:microtubule motor activity,(GO:0008569)F:minus-end-directed microtubule motor activity,(GO:0060090)F:molecular adaptor activity,(GO:0008574)F:plus-end-directed microtubule motor activity,
FUN_002195-T1	sp|Q4WAH4|MANBB_ASPFU	75.148	845	203	4	1	838	1	845	0	1355	MANBB_ASPFU	Q4WAH4;	Eukaryota; Fungi; Dikarya; Ascomycota; Pezizomycotina; Eurotiomycetes; Eurotiomycetidae; Eurotiales; Aspergillaceae; Aspergillus; Aspergillus subgen Fumigati	mndB	Beta-mannosidase B	Af293) (Neosartorya fumigata).	afm:AFUA_7G01320,	3504183; -.		(GO:0006516)P:glycoprotein catabolic process,(GO:0000272)P:polysaccharide catabolic process,	(GO:0004567)F:beta-mannosidase activity,	Glycan metabolism; N-glycan degradation.	afm00511:Other glycan degradation; afm04142:Lysosome	afm00511;afm04142	Lysosome;Other glycan degradation
FUN_002198-T1	sp|Q4WAH2|GPI14_ASPFU	68.224	428	114	4	2	412	3	425	0	556	GPI14_ASPFU	Q4WAH2;	Eukaryota; Fungi; Dikarya; Ascomycota; Pezizomycotina; Eurotiomycetes; Eurotiomycetidae; Eurotiales; Aspergillaceae; Aspergillus; Aspergillus subgen Fumigati	gpi14	GPI mannosyltransferase 1	Af293) (Neosartorya fumigata).	afm:AFUA_7G01300,	3504171; -.	(GO:0005789)C:endoplasmic reticulum membrane,(GO:1990529)C:glycosylphosphatidylinositol-mannosyltransferase I complex,	(GO:0071555)P:cell wall organization,(GO:0006506)P:GPI anchor biosynthetic process,	(GO:0051751)F:alpha-1,4-mannosyltransferase activity,(GO:0004376)F:glycolipid mannosyltransferase activity,(GO:0000030)F:mannosyltransferase activity,	Glycolipid biosynthesis; glycosylphosphatidylinositol-anchor biosynthesis.	afm00563:Glycosylphosphatidylinositol (GPI)-anchor biosynthesis; afm01100:Metabolic pathways	afm00563;afm01100	Glycosylphosphatidylinositol (GPI)-anchor biosynthesis;Metabolic pathways
FUN_002204-T1	sp|O00093|PHYA_EMENI	29.583	480	266	15	3	469	13	433	6.78e-49	172	PHYA_EMENI
FUN_002206-T1	sp|Q4WAG4|ERG9_ASPFU	75.264	473	115	1	1	473	1	471	0	754	ERG9_ASPFU	Q4WAG4;	Eukaryota; Fungi; Dikarya; Ascomycota; Pezizomycotina; Eurotiomycetes; Eurotiomycetidae; Eurotiales; Aspergillaceae; Aspergillus; Aspergillus subgen Fumigati	erg9	Squalene synthase erg9	Af293) (Neosartorya fumigata).	afm:AFUA_7G01220,	3504159; -.	(GO:0005789)C:endoplasmic reticulum membrane,	(GO:0006695)P:cholesterol biosynthetic process,(GO:0006696)P:ergosterol biosynthetic process,(GO:0045338)P:farnesyl diphosphate metabolic process,	(GO:0004310)F:farnesyl-diphosphate farnesyltransferase activity,(GO:0004311)F:farnesyltranstransferase activity,(GO:0051996)F:squalene synthase activity,	Steroid metabolism; ergosterol biosynthesis.	afm01100:Metabolic pathways; afm00100:Steroid biosynthesis; afm00909:Sesquiterpenoid and triterpenoid biosynthesis; afm01110:Biosynthesis of secondary metabolites	afm00100;afm00909;afm01100;afm01110	Biosynthesis of secondary metabolites;Metabolic pathways;Sesquiterpenoid and triterpenoid biosynthesis;Steroid biosynthesis
FUN_002211-T1	sp|C8VSZ2|XANA_EMENI	75.833	360	87	0	6	365	4	363	0	568	XANA_EMENI
FUN_002212-T1	sp|P18696|PUTX_EMENI	43.063	555	293	7	7	544	2	550	1.31e-149	438	PUTX_EMENI
FUN_002219-T1	sp|Q5BE22|PRP46_EMENI	26.636	214	145	5	69	280	126	329	7.1e-18	85.1	PRP46_EMENI
FUN_002221-T1	sp|Q4WHP3|STE20_ASPFU	28.384	229	148	6	392	619	534	747	1.75e-21	97.4	STE20_ASPFU
FUN_002223-T1	sp|Q5BH63|SVF1_EMENI	74.211	380	96	2	1	378	1	380	0	605	SVF1_EMENI
FUN_002224-T1	sp|P45444|DYHC_EMENI	84.341	4349	667	7	1	4340	1	4344	0	7643	DYHC_EMENI	P45444; C8VQK6; Q5BH62;	Eukaryota; Fungi; Dikarya; Ascomycota; Pezizomycotina; Eurotiomycetes; Eurotiomycetidae; Eurotiales; Aspergillaceae; Aspergillus; Aspergillus subgen Nidulantes	nudA	Dynein heavy chain, cytoplasmic	M139) (Aspergillus nidulans).	ani:AN0118.2,	2875894; -.	(GO:0005938)C:cell cortex,(GO:0030428)C:cell septum,(GO:0005868)C:cytoplasmic dynein complex,(GO:0005881)C:cytoplasmic microtubule,(GO:0001411)C:hyphal tip,	(GO:0031122)P:cytoplasmic microtubule organization,(GO:0070789)P:metula development,(GO:0007052)P:mitotic spindle organization,(GO:0007097)P:nuclear migration,(GO:0047496)P:vesicle transport along microtubule,	(GO:0005524)F:ATP binding,(GO:0016887)F:ATP hydrolysis activity,(GO:0045505)F:dynein intermediate chain binding,(GO:0051959)F:dynein light intermediate chain binding,(GO:0008017)F:microtubule binding,(GO:0008569)F:minus-end-directed microtubule motor activity,(GO:0015631)F:tubulin binding,
FUN_002225-T1	sp|A1CBC9|DCL1_ASPCL	60.377	1484	582	5	8	1486	52	1534	0	1873	DCL1_ASPCL	A1CBC9;	Eukaryota; Fungi; Dikarya; Ascomycota; Pezizomycotina; Eurotiomycetes; Eurotiomycetidae; Eurotiales; Aspergillaceae; Aspergillus; Aspergillus subgen Fumigati	dcl1	Dicer-like protein 1	NRRL 1 / QM 1276 / 107).	act:ACLA_014840,	4706314; -.	(GO:0005737)C:cytoplasm,(GO:0005634)C:nucleus,(GO:0016442)C:RISC complex,	(GO:0051607)P:defense response to virus,(GO:0050688)P:regulation of defense response to virus,(GO:0030422)P:siRNA processing,	(GO:0005524)F:ATP binding,(GO:0003677)F:DNA binding,(GO:0004386)F:helicase activity,(GO:0046872)F:metal ion binding,(GO:0004525)F:ribonuclease III activity,(GO:0003723)F:RNA binding,
FUN_002228-T1	sp|Q4WVD9|LONP2_ASPFU	81.116	932	169	4	1	925	1	932	0	1529	LONP2_ASPFU	Q4WVD9;	Eukaryota; Fungi; Dikarya; Ascomycota; Pezizomycotina; Eurotiomycetes; Eurotiomycetidae; Eurotiales; Aspergillaceae; Aspergillus; Aspergillus subgen Fumigati	AFUA_5G11750	Lon protease homolog 2, peroxisomal	Af293) (Neosartorya fumigata).	afm:AFUA_5G11750,	3511518; -.	(GO:0005782)C:peroxisomal matrix,	(GO:0016558)P:protein import into peroxisome matrix,(GO:0016485)P:protein processing,(GO:0006515)P:protein quality control for misfolded or incompletely synthesized proteins,(GO:0006625)P:protein targeting to peroxisome,	(GO:0005524)F:ATP binding,(GO:0016887)F:ATP hydrolysis activity,(GO:0004176)F:ATP-dependent peptidase activity,(GO:0004252)F:serine-type endopeptidase activity,
FUN_002235-T1	sp|Q5BH53|ATG18_EMENI	80.974	431	76	5	1	427	1	429	0	702	ATG18_EMENI	Q5BH53; C8VQJ6;	Eukaryota; Fungi; Dikarya; Ascomycota; Pezizomycotina; Eurotiomycetes; Eurotiomycetidae; Eurotiales; Aspergillaceae; Aspergillus; Aspergillus subgen Nidulantes	atg18	Autophagy-related protein 18	M139) (Aspergillus nidulans).	ani:AN0127.2,		(GO:0005829)C:cytosol,(GO:0010008)C:endosome membrane,(GO:0019898)C:extrinsic component of membrane,(GO:0000329)C:fungal-type vacuole membrane,(GO:0034045)C:phagophore assembly site membrane,	(GO:0061723)P:glycophagy,(GO:0044804)P:nucleophagy,(GO:0034497)P:protein localization to phagophore assembly site,(GO:0015031)P:protein transport,	(GO:0080025)F:phosphatidylinositol-3,5-bisphosphate binding,(GO:0032266)F:phosphatidylinositol-3-phosphate binding,
FUN_002241-T1	sp|Q96VC4|CBPYA_EMENI	32.415	472	250	15	37	494	129	545	1.64e-63	215	CBPYA_EMENI	Q96VC4; C8VGH8; Q5B1Y8;	Eukaryota; Fungi; Dikarya; Ascomycota; Pezizomycotina; Eurotiomycetes; Eurotiomycetidae; Eurotiales; Aspergillaceae; Aspergillus; Aspergillus subgen Nidulantes	cpyA	Carboxypeptidase Y homolog A	M139) (Aspergillus nidulans).	ani:AN5442.2,	2871736; -.	(GO:0005576)C:extracellular region,(GO:0000324)C:fungal-type vacuole,(GO:0000328)C:fungal-type vacuole lumen,	(GO:0006508)P:proteolysis,	(GO:0004180)F:carboxypeptidase activity,(GO:0004185)F:serine-type carboxypeptidase activity,
FUN_002248-T1	sp|C8VJW1|HXNP_EMENI	24.655	507	320	17	57	540	3	470	3.15e-33	130	HXNP_EMENI	C8VJW1;	Eukaryota; Fungi; Dikarya; Ascomycota; Pezizomycotina; Eurotiomycetes; Eurotiomycetidae; Eurotiales; Aspergillaceae; Aspergillus; Aspergillus subgen Nidulantes	hxnP	Major facilitator-type transporter hxnP	M139) (Aspergillus nidulans).			(GO:0005886)C:plasma membrane,		(GO:0022857)F:transmembrane transporter activity,
FUN_002250-T1	sp|A0A0S6XAW4|FRBA_DOTX1	28.155	309	174	11	5	278	1	296	5.31e-31	117	FRBA_DOTX1
FUN_002251-T1	sp|Q5BA18|BGLK_EMENI	57.416	836	347	5	8	841	10	838	0	992	BGLK_EMENI	Q5BA18; C8VKN4; Q1HFU3;	Eukaryota; Fungi; Dikarya; Ascomycota; Pezizomycotina; Eurotiomycetes; Eurotiomycetidae; Eurotiales; Aspergillaceae; Aspergillus; Aspergillus subgen Nidulantes	bglK	Probable beta-glucosidase K	M139) (Aspergillus nidulans).	ani:AN2612.2,	2874655; -.	(GO:0005576)C:extracellular region,	(GO:0030245)P:cellulose catabolic process,(GO:0009251)P:glucan catabolic process,	(GO:0008422)F:beta-glucosidase activity,(GO:0102483)F:scopolin beta-glucosidase activity,	Glycan metabolism; cellulose degradation.
FUN_002252-T1	sp|Q6MYX6|QUTD_ASPFU	26.744	430	293	10	123	535	90	514	4.76e-27	112	QUTD_ASPFU
FUN_002257-T1	sp|Q4WLW9|FMQE_ASPFU	26.779	534	358	9	14	522	2	527	6.23e-46	166	FMQE_ASPFU	Q4WLW9;	Eukaryota; Fungi; Dikarya; Ascomycota; Pezizomycotina; Eurotiomycetes; Eurotiomycetidae; Eurotiales; Aspergillaceae; Aspergillus; Aspergillus subgen Fumigati	fmqE	MFS transporter fmqE	Af293) (Neosartorya fumigata).	afm:AFUA_6G12040,	3508388; -.	(GO:0030659)C:cytoplasmic vesicle membrane,(GO:0016020)C:membrane,	(GO:0008643)P:carbohydrate transport,(GO:1900781)P:fumiquinazoline C biosynthetic process,	(GO:0005351)F:carbohydrate:proton symporter activity,
FUN_002258-T1	sp|Q12608|STCB_EMENI	31.155	459	285	11	24	478	57	488	3.06e-56	193	STCB_EMENI
FUN_002260-T1	sp|Q12611|ARGI_EMENI	28.774	212	130	7	152	344	99	308	6.79e-14	69.3	ARGI_EMENI	Q12611; C8VJ82; Q5B979;	Eukaryota; Fungi; Dikarya; Ascomycota; Pezizomycotina; Eurotiomycetes; Eurotiomycetidae; Eurotiales; Aspergillaceae; Aspergillus; Aspergillus subgen Nidulantes	agaA	Arginase	M139) (Aspergillus nidulans).	ani:AN2901.2,	2873985; -.	(GO:0005737)C:cytoplasm,(GO:0005829)C:cytosol,(GO:0005634)C:nucleus,	(GO:0019547)P:arginine catabolic process to ornithine,(GO:0000050)P:urea cycle,	(GO:0004053)F:arginase activity,(GO:0030145)F:manganese ion binding,	Nitrogen metabolism; urea cycle; L-ornithine and urea from L-arginine: step 1/1.
FUN_002268-T1	sp|P20359|ACTG_EMENI	34.954	432	216	11	1	427	1	372	2.69e-81	253	ACTG_EMENI	P20359; C8V0S4; Q5AYT8;	Eukaryota; Fungi; Dikarya; Ascomycota; Pezizomycotina; Eurotiomycetes; Eurotiomycetidae; Eurotiales; Aspergillaceae; Aspergillus; Aspergillus subgen Nidulantes	acnA	Actin, gamma	M139) (Aspergillus nidulans).	ani:AN6542.2,	2870269; -.	(GO:0005737)C:cytoplasm,(GO:0005856)C:cytoskeleton,(GO:0001411)C:hyphal tip,		(GO:0005524)F:ATP binding,(GO:0016787)F:hydrolase activity,
FUN_002272-T1	sp|C8V7U7|SDEA_EMENI	68.762	541	160	2	10	550	5	536	0	794	SDEA_EMENI
FUN_002273-T1	sp|Q4X1A8|YPKA_ASPFU	41.796	323	151	7	256	576	294	581	2.28e-71	240	YPKA_ASPFU
FUN_002281-T1	sp|P08843|ADH1_EMENI	29.477	363	206	12	1	329	1	347	1.33e-25	102	ADH1_EMENI	P08843; C8VL73; Q5ARV1;	Eukaryota; Fungi; Dikarya; Ascomycota; Pezizomycotina; Eurotiomycetes; Eurotiomycetidae; Eurotiales; Aspergillaceae; Aspergillus; Aspergillus subgen Nidulantes	alcA	Alcohol dehydrogenase 1	M139) (Aspergillus nidulans).	ani:AN8979.2,	2868277; -.	(GO:0005737)C:cytoplasm,(GO:0005576)C:extracellular region,	(GO:0046187)P:acetaldehyde catabolic process,(GO:0097308)P:cellular response to farnesol,(GO:0006068)P:ethanol catabolic process,(GO:0006567)P:threonine catabolic process,	(GO:0004022)F:alcohol dehydrogenase (NAD+) activity,(GO:0008270)F:zinc ion binding,
FUN_002283-T1	sp|Q4WMJ9|GLII_ASPFU	33.086	269	175	3	23	288	27	293	7.82e-42	149	GLII_ASPFU	Q4WMJ9; Q5MBT7;	Eukaryota; Fungi; Dikarya; Ascomycota; Pezizomycotina; Eurotiomycetes; Eurotiomycetidae; Eurotiales; Aspergillaceae; Aspergillus; Aspergillus subgen Fumigati	gliI	Probable aminotransferase gliI	Af293) (Neosartorya fumigata).	afm:AFUA_6G09640,	3508158; -.		(GO:0006520)P:amino acid metabolic process,(GO:2001310)P:gliotoxin biosynthetic process,(GO:0043386)P:mycotoxin biosynthetic process,	(GO:0016846)F:carbon-sulfur lyase activity,(GO:0030170)F:pyridoxal phosphate binding,(GO:0008483)F:transaminase activity,	Mycotoxin biosynthesis.
FUN_002284-T1	sp|A1DE49|CLP1_NEOFI	71.353	569	137	6	1	553	1	559	0	797	CLP1_NEOFI	A1DE49;	Eukaryota; Fungi; Dikarya; Ascomycota; Pezizomycotina; Eurotiomycetes; Eurotiomycetidae; Eurotiales; Aspergillaceae; Aspergillus; Aspergillus subgen Fumigati	clp1	mRNA cleavage and polyadenylation factor clp1	/ JCM 1740 / NRRL 181 / WB 181) (Aspergillus fischerianus).	nfi:NFIA_075860,	4586325; -.	(GO:0005849)C:mRNA cleavage factor complex,	(GO:0006378)P:mRNA polyadenylation,(GO:0006388)P:tRNA splicing, via endonucleolytic cleavage and ligation,	(GO:0005524)F:ATP binding,(GO:0051731)F:polynucleotide 5'-hydroxyl-kinase activity,		nfi03015:mRNA surveillance pathway	nfi03015	mRNA surveillance pathway
FUN_002287-T1	sp|Q9HFQ2|PP2A1_EMENI	56.463	294	123	3	2	294	24	313	6.19e-123	353	PP2A1_EMENI
FUN_002291-T1	sp|Q4WVA0|NUF2_ASPFU	82.289	463	81	1	8	469	1	463	0	777	NUF2_ASPFU	Q4WVA0;	Eukaryota; Fungi; Dikarya; Ascomycota; Pezizomycotina; Eurotiomycetes; Eurotiomycetidae; Eurotiales; Aspergillaceae; Aspergillus; Aspergillus subgen Fumigati	nuf2	Probable kinetochore protein nuf2	Af293) (Neosartorya fumigata).	afm:AFUA_5G11350,	3511093; -.	(GO:0031262)C:Ndc80 complex,(GO:0005634)C:nucleus,	(GO:0051315)P:attachment of mitotic spindle microtubules to kinetochore,(GO:0051301)P:cell division,(GO:0051383)P:kinetochore organization,(GO:0045132)P:meiotic chromosome segregation,(GO:0007052)P:mitotic spindle organization,	(GO:0008017)F:microtubule binding,(GO:0044877)F:protein-containing complex binding,
FUN_002296-T1	sp|P29429|THIO_EMENI	55.769	104	46	0	3	106	7	110	3.43e-39	124	THIO_EMENI
FUN_002306-T1	sp|Q4WKX0|FGNB_ASPFU	34.006	347	197	10	9	330	21	360	2.34e-46	160	FGNB_ASPFU	Q4WKX0;	Eukaryota; Fungi; Dikarya; Ascomycota; Pezizomycotina; Eurotiomycetes; Eurotiomycetidae; Eurotiales; Aspergillaceae; Aspergillus; Aspergillus subgen Fumigati	AFUA_1G01000	2-oxoglutarate-dependent dioxygenase AFUA_1G01000	Af293) (Neosartorya fumigata).	afm:AFUA_1G01000,	3507447; -.		(GO:0044249)P:cellular biosynthetic process,(GO:1901362)P:organic cyclic compound biosynthetic process,	(GO:0016706)F:2-oxoglutarate-dependent dioxygenase activity,(GO:0046872)F:metal ion binding,
FUN_002310-T1	sp|Q12526|RAS_EMENI	94.366	213	11	1	1	213	1	212	7.49e-143	394	RAS_EMENI
FUN_002311-T1	sp|A1D244|ARO1_NEOFI	35.125	279	159	3	3	260	1290	1567	8.2e-48	168	ARO1_NEOFI	A1D244;	Eukaryota; Fungi; Dikarya; Ascomycota; Pezizomycotina; Eurotiomycetes; Eurotiomycetidae; Eurotiales; Aspergillaceae; Aspergillus; Aspergillus subgen Fumigati	aroM	Pentafunctional AROM polypeptide	/ JCM 1740 / NRRL 181 / WB 181) (Aspergillus fischerianus).	nfi:NFIA_011760,	4591045; -.	(GO:0005737)C:cytoplasm,	(GO:0008652)P:amino acid biosynthetic process,(GO:0009073)P:aromatic amino acid family biosynthetic process,(GO:0009423)P:chorismate biosynthetic process,(GO:0016310)P:phosphorylation,	(GO:0003855)F:3-dehydroquinate dehydratase activity,(GO:0003856)F:3-dehydroquinate synthase activity,(GO:0003866)F:3-phosphoshikimate 1-carboxyvinyltransferase activity,(GO:0005524)F:ATP binding,(GO:0046872)F:metal ion binding,(GO:0004764)F:shikimate 3-dehydrogenase (NADP+) activity,(GO:0004765)F:shikimate kinase activity,	Metabolic intermediate biosynthesis; chorismate biosynthesis; chorismate from D-erythrose 4-phosphate and phosphoenolpyruvate: step 2/7.	nfi01230:Biosynthesis of amino acids; nfi00400:Phenylalanine, tyrosine and tryptophan biosynthesis; nfi01100:Metabolic pathways; nfi01110:Biosynthesis of secondary metabolites; nfi00999:Biosynthesis of various plant secondary metabolites	nfi00400;nfi00999;nfi01100;nfi01110;nfi01230	Biosynthesis of amino acids;Biosynthesis of secondary metabolites;Biosynthesis of various plant secondary metabolites;Metabolic pathways;Phenylalanine, tyrosine and tryptophan biosynthesis
FUN_002311-T1	sp|A1D244|ARO1_NEOFI	35.125	279	159	3	3	260	1290	1567	8.2e-48	168	ARO1_NEOFI	A1D244;	Eukaryota; Fungi; Dikarya; Ascomycota; Pezizomycotina; Eurotiomycetes; Eurotiomycetidae; Eurotiales; Aspergillaceae; Aspergillus; Aspergillus subgen Fumigati	aroM	Pentafunctional AROM polypeptide	/ JCM 1740 / NRRL 181 / WB 181) (Aspergillus fischerianus).	nfi:NFIA_011760,	4591045; -.	(GO:0005737)C:cytoplasm,	(GO:0008652)P:amino acid biosynthetic process,(GO:0009073)P:aromatic amino acid family biosynthetic process,(GO:0009423)P:chorismate biosynthetic process,(GO:0016310)P:phosphorylation,	(GO:0003855)F:3-dehydroquinate dehydratase activity,(GO:0003856)F:3-dehydroquinate synthase activity,(GO:0003866)F:3-phosphoshikimate 1-carboxyvinyltransferase activity,(GO:0005524)F:ATP binding,(GO:0046872)F:metal ion binding,(GO:0004764)F:shikimate 3-dehydrogenase (NADP+) activity,(GO:0004765)F:shikimate kinase activity,	Metabolic intermediate biosynthesis; chorismate biosynthesis; chorismate from D-erythrose 4-phosphate and phosphoenolpyruvate: step 3/7.	nfi01230:Biosynthesis of amino acids; nfi00400:Phenylalanine, tyrosine and tryptophan biosynthesis; nfi01100:Metabolic pathways; nfi01110:Biosynthesis of secondary metabolites; nfi00999:Biosynthesis of various plant secondary metabolites	nfi00400;nfi00999;nfi01100;nfi01110;nfi01230	Biosynthesis of amino acids;Biosynthesis of secondary metabolites;Biosynthesis of various plant secondary metabolites;Metabolic pathways;Phenylalanine, tyrosine and tryptophan biosynthesis
FUN_002311-T1	sp|A1D244|ARO1_NEOFI	35.125	279	159	3	3	260	1290	1567	8.2e-48	168	ARO1_NEOFI	A1D244;	Eukaryota; Fungi; Dikarya; Ascomycota; Pezizomycotina; Eurotiomycetes; Eurotiomycetidae; Eurotiales; Aspergillaceae; Aspergillus; Aspergillus subgen Fumigati	aroM	Pentafunctional AROM polypeptide	/ JCM 1740 / NRRL 181 / WB 181) (Aspergillus fischerianus).	nfi:NFIA_011760,	4591045; -.	(GO:0005737)C:cytoplasm,	(GO:0008652)P:amino acid biosynthetic process,(GO:0009073)P:aromatic amino acid family biosynthetic process,(GO:0009423)P:chorismate biosynthetic process,(GO:0016310)P:phosphorylation,	(GO:0003855)F:3-dehydroquinate dehydratase activity,(GO:0003856)F:3-dehydroquinate synthase activity,(GO:0003866)F:3-phosphoshikimate 1-carboxyvinyltransferase activity,(GO:0005524)F:ATP binding,(GO:0046872)F:metal ion binding,(GO:0004764)F:shikimate 3-dehydrogenase (NADP+) activity,(GO:0004765)F:shikimate kinase activity,	Metabolic intermediate biosynthesis; chorismate biosynthesis; chorismate from D-erythrose 4-phosphate and phosphoenolpyruvate: step 4/7.	nfi01230:Biosynthesis of amino acids; nfi00400:Phenylalanine, tyrosine and tryptophan biosynthesis; nfi01100:Metabolic pathways; nfi01110:Biosynthesis of secondary metabolites; nfi00999:Biosynthesis of various plant secondary metabolites	nfi00400;nfi00999;nfi01100;nfi01110;nfi01230	Biosynthesis of amino acids;Biosynthesis of secondary metabolites;Biosynthesis of various plant secondary metabolites;Metabolic pathways;Phenylalanine, tyrosine and tryptophan biosynthesis
FUN_002311-T1	sp|A1D244|ARO1_NEOFI	35.125	279	159	3	3	260	1290	1567	8.2e-48	168	ARO1_NEOFI	A1D244;	Eukaryota; Fungi; Dikarya; Ascomycota; Pezizomycotina; Eurotiomycetes; Eurotiomycetidae; Eurotiales; Aspergillaceae; Aspergillus; Aspergillus subgen Fumigati	aroM	Pentafunctional AROM polypeptide	/ JCM 1740 / NRRL 181 / WB 181) (Aspergillus fischerianus).	nfi:NFIA_011760,	4591045; -.	(GO:0005737)C:cytoplasm,	(GO:0008652)P:amino acid biosynthetic process,(GO:0009073)P:aromatic amino acid family biosynthetic process,(GO:0009423)P:chorismate biosynthetic process,(GO:0016310)P:phosphorylation,	(GO:0003855)F:3-dehydroquinate dehydratase activity,(GO:0003856)F:3-dehydroquinate synthase activity,(GO:0003866)F:3-phosphoshikimate 1-carboxyvinyltransferase activity,(GO:0005524)F:ATP binding,(GO:0046872)F:metal ion binding,(GO:0004764)F:shikimate 3-dehydrogenase (NADP+) activity,(GO:0004765)F:shikimate kinase activity,	Metabolic intermediate biosynthesis; chorismate biosynthesis; chorismate from D-erythrose 4-phosphate and phosphoenolpyruvate: step 5/7.	nfi01230:Biosynthesis of amino acids; nfi00400:Phenylalanine, tyrosine and tryptophan biosynthesis; nfi01100:Metabolic pathways; nfi01110:Biosynthesis of secondary metabolites; nfi00999:Biosynthesis of various plant secondary metabolites	nfi00400;nfi00999;nfi01100;nfi01110;nfi01230	Biosynthesis of amino acids;Biosynthesis of secondary metabolites;Biosynthesis of various plant secondary metabolites;Metabolic pathways;Phenylalanine, tyrosine and tryptophan biosynthesis
FUN_002311-T1	sp|A1D244|ARO1_NEOFI	35.125	279	159	3	3	260	1290	1567	8.2e-48	168	ARO1_NEOFI	A1D244;	Eukaryota; Fungi; Dikarya; Ascomycota; Pezizomycotina; Eurotiomycetes; Eurotiomycetidae; Eurotiales; Aspergillaceae; Aspergillus; Aspergillus subgen Fumigati	aroM	Pentafunctional AROM polypeptide	/ JCM 1740 / NRRL 181 / WB 181) (Aspergillus fischerianus).	nfi:NFIA_011760,	4591045; -.	(GO:0005737)C:cytoplasm,	(GO:0008652)P:amino acid biosynthetic process,(GO:0009073)P:aromatic amino acid family biosynthetic process,(GO:0009423)P:chorismate biosynthetic process,(GO:0016310)P:phosphorylation,	(GO:0003855)F:3-dehydroquinate dehydratase activity,(GO:0003856)F:3-dehydroquinate synthase activity,(GO:0003866)F:3-phosphoshikimate 1-carboxyvinyltransferase activity,(GO:0005524)F:ATP binding,(GO:0046872)F:metal ion binding,(GO:0004764)F:shikimate 3-dehydrogenase (NADP+) activity,(GO:0004765)F:shikimate kinase activity,	Metabolic intermediate biosynthesis; chorismate biosynthesis; chorismate from D-erythrose 4-phosphate and phosphoenolpyruvate: step 6/7.	nfi01230:Biosynthesis of amino acids; nfi00400:Phenylalanine, tyrosine and tryptophan biosynthesis; nfi01100:Metabolic pathways; nfi01110:Biosynthesis of secondary metabolites; nfi00999:Biosynthesis of various plant secondary metabolites	nfi00400;nfi00999;nfi01100;nfi01110;nfi01230	Biosynthesis of amino acids;Biosynthesis of secondary metabolites;Biosynthesis of various plant secondary metabolites;Metabolic pathways;Phenylalanine, tyrosine and tryptophan biosynthesis
FUN_002312-T1	sp|P25415|DHQA_EMENI	33.106	293	173	8	12	284	15	304	6.78e-44	150	DHQA_EMENI	P25415; C8VTB0; Q5BE93;	Eukaryota; Fungi; Dikarya; Ascomycota; Pezizomycotina; Eurotiomycetes; Eurotiomycetidae; Eurotiales; Aspergillaceae; Aspergillus; Aspergillus subgen Nidulantes	qutB	Quinate dehydrogenase	M139) (Aspergillus nidulans).	ani:AN1137.2,	2876912; -.	(GO:0005829)C:cytosol,	(GO:0046279)P:3,4-dihydroxybenzoate biosynthetic process,(GO:0009423)P:chorismate biosynthetic process,(GO:0019631)P:quinate catabolic process,(GO:0019632)P:shikimate metabolic process,	(GO:0050661)F:NADP binding,(GO:0030266)F:quinate 3-dehydrogenase (NAD+) activity,(GO:0004764)F:shikimate 3-dehydrogenase (NADP+) activity,	Aromatic compound metabolism; 3,4-dihydroxybenzoate biosynthesis; 3-dehydroquinate from D-quinate (NAD(+) route): step 1/1.
FUN_002313-T1	sp|Q5AR06|PEP2_EMENI	85.294	238	30	2	1	233	1	238	1.93e-153	423	PEP2_EMENI	Q5AR06; C8VQC2;	Eukaryota; Fungi; Dikarya; Ascomycota; Pezizomycotina; Eurotiomycetes; Eurotiomycetidae; Eurotiales; Aspergillaceae; Aspergillus; Aspergillus subgen Nidulantes	AN9274	Uncharacterized protein AN9274	M139) (Aspergillus nidulans).	ani:AN9274.2,	2867866; -.
FUN_002315-T1	sp|Q00784|QUTR_EMENI	34.177	790	445	23	23	743	85	868	3.32e-122	385	QUTR_EMENI
FUN_002319-T1	sp|A0A1U8QWA2|ATR12_EMENI	31.102	254	155	6	9	257	1027	1265	3.25e-26	105	ATR12_EMENI	A0A1U8QWA2; C8VGV9; Q5B2B2;	Eukaryota; Fungi; Dikarya; Ascomycota; Pezizomycotina; Eurotiomycetes; Eurotiomycetidae; Eurotiales; Aspergillaceae; Aspergillus; Aspergillus subgen Nidulantes	ATRR	Glycine betaine reductase ATRR	M139) (Aspergillus nidulans).	ani:AN5318.2,	2871610; -.		(GO:1901566)P:organonitrogen compound biosynthetic process,(GO:0044550)P:secondary metabolite biosynthetic process,	(GO:0016491)F:oxidoreductase activity,(GO:0031177)F:phosphopantetheine binding,
FUN_002324-T1	sp|C8VJW1|HXNP_EMENI	26.386	451	306	10	5	442	58	495	2.26e-32	125	HXNP_EMENI	C8VJW1;	Eukaryota; Fungi; Dikarya; Ascomycota; Pezizomycotina; Eurotiomycetes; Eurotiomycetidae; Eurotiales; Aspergillaceae; Aspergillus; Aspergillus subgen Nidulantes	hxnP	Major facilitator-type transporter hxnP	M139) (Aspergillus nidulans).			(GO:0005886)C:plasma membrane,		(GO:0022857)F:transmembrane transporter activity,
FUN_002326-T1	sp|C8VSZ2|XANA_EMENI	61.667	360	137	1	5	363	3	362	1.74e-175	490	XANA_EMENI
FUN_002327-T1	sp|C8VSZ2|XANA_EMENI	35.753	372	222	6	23	392	14	370	3.68e-75	236	XANA_EMENI
FUN_002329-T1	sp|Q5AUY3|DBAB_EMENI	38.439	346	192	8	6	338	10	347	3.52e-72	228	DBAB_EMENI	Q5AUY3; A0A1U8QLN1; C8V4J6;	Eukaryota; Fungi; Dikarya; Ascomycota; Pezizomycotina; Eurotiomycetes; Eurotiomycetidae; Eurotiales; Aspergillaceae; Aspergillus; Aspergillus subgen Nidulantes	dbaB	FAD-dependent monooxygenase dbaB	M139) (Aspergillus nidulans).	ani:AN7897.2,	2869255; -.		(GO:0044550)P:secondary metabolite biosynthetic process,	(GO:0071949)F:FAD binding,(GO:0004497)F:monooxygenase activity,	Secondary metabolite biosynthesis.
FUN_002330-T1	sp|P9WEU1|SAT4_EMENI	22.511	231	175	1	42	272	23	249	2.26e-14	70.9	SAT4_EMENI
FUN_002331-T1	sp|C8VJW1|HXNP_EMENI	22.846	499	371	6	1	491	1	493	5.07e-35	134	HXNP_EMENI	C8VJW1;	Eukaryota; Fungi; Dikarya; Ascomycota; Pezizomycotina; Eurotiomycetes; Eurotiomycetidae; Eurotiales; Aspergillaceae; Aspergillus; Aspergillus subgen Nidulantes	hxnP	Major facilitator-type transporter hxnP	M139) (Aspergillus nidulans).			(GO:0005886)C:plasma membrane,		(GO:0022857)F:transmembrane transporter activity,
FUN_002332-T1	sp|C8VPE5|SDCF_EMENI	49.476	477	237	4	21	495	2	476	7.49e-168	481	SDCF_EMENI
FUN_002333-T1	sp|C8VQ97|AUSY_EMENI	40.702	484	277	3	32	507	132	613	3.4e-124	375	AUSY_EMENI	C8VQ97;	Eukaryota; Fungi; Dikarya; Ascomycota; Pezizomycotina; Eurotiomycetes; Eurotiomycetidae; Eurotiales; Aspergillaceae; Aspergillus; Aspergillus subgen Nidulantes	ausY	MFS-type transporter ausY	M139) (Aspergillus nidulans).			(GO:0016020)C:membrane,	(GO:0055085)P:transmembrane transport,	(GO:0022857)F:transmembrane transporter activity,
FUN_002334-T1	sp|A1DA63|FTME_NEOFI	30.568	458	268	12	41	481	49	473	3.63e-48	172	FTME_NEOFI	A1DA63;	Eukaryota; Fungi; Dikarya; Ascomycota; Pezizomycotina; Eurotiomycetes; Eurotiomycetidae; Eurotiales; Aspergillaceae; Aspergillus; Aspergillus subgen Fumigati	ftmE	Fumitremorgin C synthase	/ JCM 1740 / NRRL 181 / WB 181) (Aspergillus fischerianus).	nfi:NFIA_093730,	4588683; -.	(GO:0016020)C:membrane,	(GO:0009820)P:alkaloid metabolic process,(GO:0044249)P:cellular biosynthetic process,(GO:1901362)P:organic cyclic compound biosynthetic process,(GO:0044550)P:secondary metabolite biosynthetic process,(GO:0044283)P:small molecule biosynthetic process,	(GO:0020037)F:heme binding,(GO:0005506)F:iron ion binding,(GO:0004497)F:monooxygenase activity,(GO:0016705)F:oxidoreductase activity, acting on paired donors, with incorporation or reduction of molecular oxygen,	Mycotoxin biosynthesis.	nfi00404:Staurosporine biosynthesis; nfi01100:Metabolic pathways; nfi01110:Biosynthesis of secondary metabolites	nfi00404;nfi01100;nfi01110	Biosynthesis of secondary metabolites;Metabolic pathways;Staurosporine biosynthesis
FUN_002337-T1	sp|Q4WF45|MDR3_ASPFU	26.296	521	322	16	89	600	9	476	1.16e-36	141	MDR3_ASPFU	Q4WF45;	Eukaryota; Fungi; Dikarya; Ascomycota; Pezizomycotina; Eurotiomycetes; Eurotiomycetidae; Eurotiales; Aspergillaceae; Aspergillus; Aspergillus subgen Fumigati	mdr3	Major facilitator superfamily multidrug transporter mdr3	Af293) (Neosartorya fumigata).	afm:AFUA_3G03500,	3506162; -.	(GO:0016020)C:membrane,(GO:0005886)C:plasma membrane,		(GO:0022857)F:transmembrane transporter activity,
FUN_002338-T1	sp|P9WEU1|SAT4_EMENI	25.63	238	161	5	82	315	59	284	3.56e-18	82.4	SAT4_EMENI
FUN_002340-T1	sp|Q4WV91|SREA_ASPFU	55.814	559	181	14	1	515	8	544	0	521	SREA_ASPFU
FUN_002346-T1	sp|C8VQ97|AUSY_EMENI	23.475	541	381	10	28	548	28	555	6.93e-34	134	AUSY_EMENI	C8VQ97;	Eukaryota; Fungi; Dikarya; Ascomycota; Pezizomycotina; Eurotiomycetes; Eurotiomycetidae; Eurotiales; Aspergillaceae; Aspergillus; Aspergillus subgen Nidulantes	ausY	MFS-type transporter ausY	M139) (Aspergillus nidulans).			(GO:0016020)C:membrane,	(GO:0055085)P:transmembrane transport,	(GO:0022857)F:transmembrane transporter activity,
FUN_002350-T1	sp|Q4WV71|DBP7_ASPFU	74.49	784	156	13	1	766	1	758	0	1157	DBP7_ASPFU	Q4WV71;	Eukaryota; Fungi; Dikarya; Ascomycota; Pezizomycotina; Eurotiomycetes; Eurotiomycetidae; Eurotiales; Aspergillaceae; Aspergillus; Aspergillus subgen Fumigati	dbp7	ATP-dependent RNA helicase dbp7	Af293) (Neosartorya fumigata).	afm:AFUA_5G11050,	3510905; -.	(GO:0005730)C:nucleolus,(GO:0005634)C:nucleus,	(GO:0000463)P:maturation of LSU-rRNA from tricistronic rRNA transcript (SSU-rRNA, 5.8S rRNA, LSU-rRNA),(GO:0042254)P:ribosome biogenesis,	(GO:0005524)F:ATP binding,(GO:0016887)F:ATP hydrolysis activity,(GO:0003723)F:RNA binding,(GO:0003724)F:RNA helicase activity,
FUN_002354-T1	sp|A1C8U0|MANF_ASPCL	73.636	440	107	4	1	435	1	436	0	674	MANF_ASPCL	A1C8U0;	Eukaryota; Fungi; Dikarya; Ascomycota; Pezizomycotina; Eurotiomycetes; Eurotiomycetidae; Eurotiales; Aspergillaceae; Aspergillus; Aspergillus subgen Fumigati	manF	Mannan endo-1,4-beta-mannosidase F	NRRL 1 / QM 1276 / 107).	act:ACLA_044470,	4707278; -.	(GO:0005576)C:extracellular region,	(GO:0046355)P:mannan catabolic process,	(GO:0030248)F:cellulose binding,(GO:0016985)F:mannan endo-1,4-beta-mannosidase activity,		act00051:Fructose and mannose metabolism; act01100:Metabolic pathways	act00051;act01100	Fructose and mannose metabolism;Metabolic pathways
FUN_002358-T1	sp|P50125|CYSD_EMENI	32.311	424	241	9	11	390	7	428	1.77e-53	181	CYSD_EMENI	P50125; C8V3P9; O13387; Q5ATV3;	Eukaryota; Fungi; Dikarya; Ascomycota; Pezizomycotina; Eurotiomycetes; Eurotiomycetidae; Eurotiales; Aspergillaceae; Aspergillus; Aspergillus subgen Nidulantes	cysD	Homocysteine synthase	M139) (Aspergillus nidulans).	ani:AN8277.2,	2869162; -.	(GO:0005737)C:cytoplasm,	(GO:0006535)P:cysteine biosynthetic process from serine,(GO:0006534)P:cysteine metabolic process,(GO:0071269)P:L-homocysteine biosynthetic process,(GO:0019346)P:transsulfuration,	(GO:0004124)F:cysteine synthase activity,(GO:0003961)F:O-acetylhomoserine aminocarboxypropyltransferase activity,(GO:0051009)F:O-acetylhomoserine sulfhydrylase activity,(GO:0030170)F:pyridoxal phosphate binding,	Amino-acid biosynthesis; L-methionine biosynthesis via de novo pathway; L-homocysteine from O-acetyl-L-homoserine.
FUN_002363-T1	sp|Q4WCH5|NOP12_ASPFU	59.199	549	188	13	1	528	1	534	0	568	NOP12_ASPFU	Q4WCH5;	Eukaryota; Fungi; Dikarya; Ascomycota; Pezizomycotina; Eurotiomycetes; Eurotiomycetidae; Eurotiales; Aspergillaceae; Aspergillus; Aspergillus subgen Fumigati	nop12	Nucleolar protein 12	Af293) (Neosartorya fumigata).	afm:AFUA_8G04400,	3504782; -.	(GO:0005730)C:nucleolus,	(GO:0000463)P:maturation of LSU-rRNA from tricistronic rRNA transcript (SSU-rRNA, 5.8S rRNA, LSU-rRNA),	(GO:0019843)F:rRNA binding,
FUN_002368-T1	sp|Q5AZB4|NCB5R_EMENI	46.667	255	127	4	222	469	58	310	3.75e-76	238	NCB5R_EMENI	Q5AZB4; C8V0X3;	Eukaryota; Fungi; Dikarya; Ascomycota; Pezizomycotina; Eurotiomycetes; Eurotiomycetidae; Eurotiales; Aspergillaceae; Aspergillus; Aspergillus subgen Nidulantes	cbr1	NADH-cytochrome b5 reductase 1	M139) (Aspergillus nidulans).	ani:AN6366.2,	2871257; -.	(GO:0005783)C:endoplasmic reticulum,(GO:0005741)C:mitochondrial outer membrane,	(GO:0017183)P:protein histidyl modification to diphthamide,(GO:0002926)P:tRNA wobble base 5-methoxycarbonylmethyl-2-thiouridinylation,	(GO:0004128)F:cytochrome-b5 reductase activity, acting on NAD(P)H,(GO:0003954)F:NADH dehydrogenase activity,(GO:0016740)F:transferase activity,	Protein modification; peptidyl-diphthamide biosynthesis.
FUN_002369-T1	sp|A0A1U8QFC3|ALND_EMENI	46.667	555	288	6	1	550	1	552	0	553	ALND_EMENI	A0A1U8QFC3; C8VJR4; Q5AR62;	Eukaryota; Fungi; Dikarya; Ascomycota; Pezizomycotina; Eurotiomycetes; Eurotiomycetidae; Eurotiales; Aspergillaceae; Aspergillus; Aspergillus subgen Nidulantes	alnD	Cytochrome P450 monooxygenase alnD	M139) (Aspergillus nidulans).	ani:AN9218.2,	2867991; -.	(GO:0016020)C:membrane,		(GO:0020037)F:heme binding,(GO:0005506)F:iron ion binding,(GO:0004497)F:monooxygenase activity,(GO:0016705)F:oxidoreductase activity, acting on paired donors, with incorporation or reduction of molecular oxygen,	Polyketide biosynthesis.
FUN_002373-T1	sp|P0C624|CSN8_EMENI	47.907	215	101	4	1	214	8	212	5.81e-69	207	CSN8_EMENI	P0C624; C8VMC3;	Eukaryota; Fungi; Dikarya; Ascomycota; Pezizomycotina; Eurotiomycetes; Eurotiomycetidae; Eurotiales; Aspergillaceae; Aspergillus; Aspergillus subgen Nidulantes	csnH	COP9 signalosome complex subunit 8	M139) (Aspergillus nidulans).			(GO:0008180)C:COP9 signalosome,(GO:0005737)C:cytoplasm,	(GO:0010387)P:COP9 signalosome assembly,(GO:0000338)P:protein deneddylation,
FUN_002381-T1	sp|P15325|QUTD_EMENI	28.843	527	333	13	7	517	20	520	2.61e-57	197	QUTD_EMENI
FUN_002384-T1	sp|Q5ASN8|PRX5_EMENI	71.006	169	48	1	1	169	1	168	4.62e-90	257	PRX5_EMENI
FUN_002388-T1	sp|P07754|ADH3_EMENI	29.448	326	202	10	28	331	32	351	8.31e-28	108	ADH3_EMENI	P07754; C8VN33; Q5BAZ4;	Eukaryota; Fungi; Dikarya; Ascomycota; Pezizomycotina; Eurotiomycetes; Eurotiomycetidae; Eurotiales; Aspergillaceae; Aspergillus; Aspergillus subgen Nidulantes	alcC	Alcohol dehydrogenase 3	M139) (Aspergillus nidulans).	ani:AN2286.2,	2874791; -.	(GO:0005737)C:cytoplasm,	(GO:0008152)P:metabolic process,	(GO:0004022)F:alcohol dehydrogenase (NAD+) activity,(GO:0008270)F:zinc ion binding,
FUN_002389-T1	sp|C8VJW1|HXNP_EMENI	24.908	273	178	5	11	273	59	314	8.98e-18	82.8	HXNP_EMENI	C8VJW1;	Eukaryota; Fungi; Dikarya; Ascomycota; Pezizomycotina; Eurotiomycetes; Eurotiomycetidae; Eurotiales; Aspergillaceae; Aspergillus; Aspergillus subgen Nidulantes	hxnP	Major facilitator-type transporter hxnP	M139) (Aspergillus nidulans).			(GO:0005886)C:plasma membrane,		(GO:0022857)F:transmembrane transporter activity,
FUN_002392-T1	sp|P9WEP9|ASQO_EMENI	37.615	327	177	8	33	356	12	314	9.64e-58	191	ASQO_EMENI	P9WEP9; C8VJQ2; Q5AR52;	Eukaryota; Fungi; Dikarya; Ascomycota; Pezizomycotina; Eurotiomycetes; Eurotiomycetidae; Eurotiales; Aspergillaceae; Aspergillus; Aspergillus subgen Nidulantes	asqO	Quinolone epoxide rearrangement protein asqO	M139) (Aspergillus nidulans).	ani:AN9228.2,				(GO:0016829)F:lyase activity,(GO:0046872)F:metal ion binding,	Alkaloid biosynthesis.
FUN_002392-T1	sp|P9WEP9|ASQO_EMENI	37.615	327	177	8	33	356	12	314	9.64e-58	191	ASQO_EMENI	P9WEP9; C8VJQ2; Q5AR52;	Eukaryota; Fungi; Dikarya; Ascomycota; Pezizomycotina; Eurotiomycetes; Eurotiomycetidae; Eurotiales; Aspergillaceae; Aspergillus; Aspergillus subgen Nidulantes	asqO	Quinolone epoxide rearrangement protein asqO	M139) (Aspergillus nidulans).	ani:AN9228.2,				(GO:0016829)F:lyase activity,(GO:0046872)F:metal ion binding,	Mycotoxin biosynthesis.
FUN_002392-T1	sp|P9WEP9|ASQO_EMENI	37.615	327	177	8	33	356	12	314	9.64e-58	191	ASQO_EMENI	P9WEP9; C8VJQ2; Q5AR52;	Eukaryota; Fungi; Dikarya; Ascomycota; Pezizomycotina; Eurotiomycetes; Eurotiomycetidae; Eurotiales; Aspergillaceae; Aspergillus; Aspergillus subgen Nidulantes	asqO	Quinolone epoxide rearrangement protein asqO	M139) (Aspergillus nidulans).	ani:AN9228.2,				(GO:0016829)F:lyase activity,(GO:0046872)F:metal ion binding,	Secondary metabolite biosynthesis.
FUN_002397-T1	sp|P17429|AREA_EMENI	60.468	855	288	25	13	848	53	876	0	921	AREA_EMENI	P17429; C8VA54; Q5ASR3;	Eukaryota; Fungi; Dikarya; Ascomycota; Pezizomycotina; Eurotiomycetes; Eurotiomycetidae; Eurotiales; Aspergillaceae; Aspergillus; Aspergillus subgen Nidulantes	areA	Nitrogen regulatory protein areA	M139) (Aspergillus nidulans).	ani:AN8667.2,	2868505; -.	(GO:0005634)C:nucleus,	(GO:0006338)P:chromatin remodeling,(GO:0000122)P:negative regulation of transcription by RNA polymerase II,(GO:0042128)P:nitrate assimilation,(GO:0045944)P:positive regulation of transcription by RNA polymerase II,(GO:0034251)P:regulation of amide catabolic process,(GO:0000821)P:regulation of arginine metabolic process,(GO:0010468)P:regulation of gene expression,(GO:0006808)P:regulation of nitrog…	(GO:0000981)F:DNA-binding transcription factor activity, RNA polymerase II-specific,(GO:0000978)F:RNA polymerase II cis-regulatory region sequence-specific DNA binding,(GO:0043565)F:sequence-specific DNA binding,(GO:0008270)F:zinc ion binding,
FUN_002398-T1	sp|Q4WCP8|IPI1_ASPFU	71.92	349	88	2	1	344	1	344	1.35e-180	501	IPI1_ASPFU	Q4WCP8;	Eukaryota; Fungi; Dikarya; Ascomycota; Pezizomycotina; Eurotiomycetes; Eurotiomycetidae; Eurotiales; Aspergillaceae; Aspergillus; Aspergillus subgen Fumigati	ipi1	Pre-rRNA-processing protein ipi1	Af293) (Neosartorya fumigata).	afm:AFUA_6G01990,	3505330; -.	(GO:0071339)C:MLL1 complex,(GO:0005634)C:nucleus,(GO:0120330)C:rixosome complex,	(GO:0006364)P:rRNA processing,			afm03083:Polycomb repressive complex	afm03083	Polycomb repressive complex
FUN_002401-T1	sp|Q4WD47|FSQF_ASPFU	41.31	397	223	6	11	402	1085	1476	1.75e-87	287	FSQF_ASPFU	Q4WD47;	Eukaryota; Fungi; Dikarya; Ascomycota; Pezizomycotina; Eurotiomycetes; Eurotiomycetidae; Eurotiales; Aspergillaceae; Aspergillus; Aspergillus subgen Fumigati	fmpE	Nonribosomal peptide synthetase-like enzyme fsqF	Af293) (Neosartorya fumigata).	afm:AFUA_6G03480,	3505176; -.		(GO:1901566)P:organonitrogen compound biosynthetic process,(GO:0044550)P:secondary metabolite biosynthetic process,	(GO:0016874)F:ligase activity,	Secondary metabolite biosynthesis.
FUN_002413-T1	sp|A3QUP1|SSU1_TRIRU	60.577	104	40	1	51	153	150	253	7.53e-33	117	SSU1_TRIRU
FUN_002415-T1	sp|C8VJW1|HXNP_EMENI	30.539	501	326	8	1	487	1	493	3.41e-67	221	HXNP_EMENI	C8VJW1;	Eukaryota; Fungi; Dikarya; Ascomycota; Pezizomycotina; Eurotiomycetes; Eurotiomycetidae; Eurotiales; Aspergillaceae; Aspergillus; Aspergillus subgen Nidulantes	hxnP	Major facilitator-type transporter hxnP	M139) (Aspergillus nidulans).			(GO:0005886)C:plasma membrane,		(GO:0022857)F:transmembrane transporter activity,
FUN_002416-T1	sp|A1CF18|LIS12_ASPCL	34.256	289	160	7	17	278	83	368	9.44e-41	144	LIS12_ASPCL	A1CF18;	Eukaryota; Fungi; Dikarya; Ascomycota; Pezizomycotina; Eurotiomycetes; Eurotiomycetidae; Eurotiales; Aspergillaceae; Aspergillus; Aspergillus subgen Fumigati	lis1-2	Nuclear distribution protein nudF 2	NRRL 1 / QM 1276 / 107).	act:ACLA_091650,	4705134; -.	(GO:0005881)C:cytoplasmic microtubule,(GO:0000776)C:kinetochore,(GO:0005875)C:microtubule associated complex,(GO:0005635)C:nuclear envelope,(GO:0000922)C:spindle pole,	(GO:0048854)P:brain morphogenesis,(GO:0051301)P:cell division,(GO:0000132)P:establishment of mitotic spindle orientation,(GO:0031023)P:microtubule organizing center organization,(GO:0051012)P:microtubule sliding,(GO:0007097)P:nuclear migration,(GO:0008090)P:retrograde axonal transport,(GO:0047496)P:vesicle transport along microtubule,	(GO:0070840)F:dynein complex binding,(GO:0051010)F:microtubule plus-end binding,		act00565:Ether lipid metabolism; act01100:Metabolic pathways	act00565;act01100	Ether lipid metabolism;Metabolic pathways
FUN_002416-T1	sp|A1CF18|LIS12_ASPCL	31.373	306	177	9	26	304	52	351	8.64e-36	131	LIS12_ASPCL	A1CF18;	Eukaryota; Fungi; Dikarya; Ascomycota; Pezizomycotina; Eurotiomycetes; Eurotiomycetidae; Eurotiales; Aspergillaceae; Aspergillus; Aspergillus subgen Fumigati	lis1-2	Nuclear distribution protein nudF 2	NRRL 1 / QM 1276 / 107).	act:ACLA_091650,	4705134; -.	(GO:0005881)C:cytoplasmic microtubule,(GO:0000776)C:kinetochore,(GO:0005875)C:microtubule associated complex,(GO:0005635)C:nuclear envelope,(GO:0000922)C:spindle pole,	(GO:0048854)P:brain morphogenesis,(GO:0051301)P:cell division,(GO:0000132)P:establishment of mitotic spindle orientation,(GO:0031023)P:microtubule organizing center organization,(GO:0051012)P:microtubule sliding,(GO:0007097)P:nuclear migration,(GO:0008090)P:retrograde axonal transport,(GO:0047496)P:vesicle transport along microtubule,	(GO:0070840)F:dynein complex binding,(GO:0051010)F:microtubule plus-end binding,		act00565:Ether lipid metabolism; act01100:Metabolic pathways	act00565;act01100	Ether lipid metabolism;Metabolic pathways
FUN_002416-T1	sp|A1CF18|LIS12_ASPCL	32.653	196	107	4	16	189	171	363	4.91e-25	101	LIS12_ASPCL	A1CF18;	Eukaryota; Fungi; Dikarya; Ascomycota; Pezizomycotina; Eurotiomycetes; Eurotiomycetidae; Eurotiales; Aspergillaceae; Aspergillus; Aspergillus subgen Fumigati	lis1-2	Nuclear distribution protein nudF 2	NRRL 1 / QM 1276 / 107).	act:ACLA_091650,	4705134; -.	(GO:0005881)C:cytoplasmic microtubule,(GO:0000776)C:kinetochore,(GO:0005875)C:microtubule associated complex,(GO:0005635)C:nuclear envelope,(GO:0000922)C:spindle pole,	(GO:0048854)P:brain morphogenesis,(GO:0051301)P:cell division,(GO:0000132)P:establishment of mitotic spindle orientation,(GO:0031023)P:microtubule organizing center organization,(GO:0051012)P:microtubule sliding,(GO:0007097)P:nuclear migration,(GO:0008090)P:retrograde axonal transport,(GO:0047496)P:vesicle transport along microtubule,	(GO:0070840)F:dynein complex binding,(GO:0051010)F:microtubule plus-end binding,		act00565:Ether lipid metabolism; act01100:Metabolic pathways	act00565;act01100	Ether lipid metabolism;Metabolic pathways
FUN_002416-T1	sp|A1CF18|LIS12_ASPCL	30.263	228	128	8	16	219	213	433	1.41e-17	80.1	LIS12_ASPCL	A1CF18;	Eukaryota; Fungi; Dikarya; Ascomycota; Pezizomycotina; Eurotiomycetes; Eurotiomycetidae; Eurotiales; Aspergillaceae; Aspergillus; Aspergillus subgen Fumigati	lis1-2	Nuclear distribution protein nudF 2	NRRL 1 / QM 1276 / 107).	act:ACLA_091650,	4705134; -.	(GO:0005881)C:cytoplasmic microtubule,(GO:0000776)C:kinetochore,(GO:0005875)C:microtubule associated complex,(GO:0005635)C:nuclear envelope,(GO:0000922)C:spindle pole,	(GO:0048854)P:brain morphogenesis,(GO:0051301)P:cell division,(GO:0000132)P:establishment of mitotic spindle orientation,(GO:0031023)P:microtubule organizing center organization,(GO:0051012)P:microtubule sliding,(GO:0007097)P:nuclear migration,(GO:0008090)P:retrograde axonal transport,(GO:0047496)P:vesicle transport along microtubule,	(GO:0070840)F:dynein complex binding,(GO:0051010)F:microtubule plus-end binding,		act00565:Ether lipid metabolism; act01100:Metabolic pathways	act00565;act01100	Ether lipid metabolism;Metabolic pathways
FUN_002417-T1	sp|Q4WS70|MDRA_ASPFU	32.751	458	304	4	47	504	58	511	1.53e-78	254	MDRA_ASPFU	Q4WS70;	Eukaryota; Fungi; Dikarya; Ascomycota; Pezizomycotina; Eurotiomycetes; Eurotiomycetidae; Eurotiales; Aspergillaceae; Aspergillus; Aspergillus subgen Fumigati	mdrA	Major facilitator superfamily multidrug transporter mdrA	Af293) (Neosartorya fumigata).	afm:AFUA_1G13800,	3510614; -.	(GO:0005886)C:plasma membrane,	(GO:0055085)P:transmembrane transport,(GO:1990961)P:xenobiotic detoxification by transmembrane export across the plasma membrane,	(GO:0015385)F:sodium:proton antiporter activity,(GO:0022857)F:transmembrane transporter activity,
FUN_002419-T1	sp|B0YDH7|MTFA_ASPFC	50.779	321	108	13	6	295	34	335	1e-72	224	MTFA_ASPFC	B0YDH7;	Eukaryota; Fungi; Dikarya; Ascomycota; Pezizomycotina; Eurotiomycetes; Eurotiomycetidae; Eurotiales; Aspergillaceae; Aspergillus; Aspergillus subgen Fumigati	mtfA	C2H2 finger domain transcription factor mtfA	fumigata).			(GO:0005634)C:nucleus,		(GO:0000981)F:DNA-binding transcription factor activity, RNA polymerase II-specific,(GO:0046872)F:metal ion binding,(GO:0000978)F:RNA polymerase II cis-regulatory region sequence-specific DNA binding,
FUN_002423-T1	sp|P11837|NIMA_EMENI	75.753	730	146	7	1	730	1	699	0	1116	NIMA_EMENI	P11837; Q5AQC6;	Eukaryota; Fungi; Dikarya; Ascomycota; Pezizomycotina; Eurotiomycetes; Eurotiomycetidae; Eurotiales; Aspergillaceae; Aspergillus; Aspergillus subgen Nidulantes	nimA	G2-specific protein kinase nimA	M139) (Aspergillus nidulans).	ani:AN9504.2,		(GO:0055028)C:cortical microtubule,(GO:0005737)C:cytoplasm,(GO:0044732)C:mitotic spindle pole body,(GO:0005634)C:nucleus,	(GO:0051301)P:cell division,(GO:0007059)P:chromosome segregation,(GO:0000086)P:G2/M transition of mitotic cell cycle,(GO:0007017)P:microtubule-based process,(GO:0045840)P:positive regulation of mitotic nuclear division,(GO:0006468)P:protein phosphorylation,	(GO:0005524)F:ATP binding,(GO:0035175)F:histone H3S10 kinase activity,(GO:0004672)F:protein kinase activity,(GO:0106310)F:protein serine kinase activity,(GO:0004674)F:protein serine/threonine kinase activity,
FUN_002426-T1	sp|A1CMQ7|SUB2_ASPCL	95.475	442	19	1	1	442	1	441	0	874	SUB2_ASPCL
FUN_002431-T1	sp|Q4WCV5|TRM44_ASPFU	53.704	378	154	5	18	381	277	647	2.86e-138	406	TRM44_ASPFU
FUN_002432-T1	sp|Q4WCV3|MRS2_ASPFU	72.794	544	123	10	7	532	10	546	0	709	MRS2_ASPFU	Q4WCV3;	Eukaryota; Fungi; Dikarya; Ascomycota; Pezizomycotina; Eurotiomycetes; Eurotiomycetidae; Eurotiales; Aspergillaceae; Aspergillus; Aspergillus subgen Fumigati	mrs2	Mitochondrial inner membrane magnesium transporter mrs2	Af293) (Neosartorya fumigata).	afm:AFUA_6G02550,	3505100; -.	(GO:0005743)C:mitochondrial inner membrane,	(GO:0045016)P:mitochondrial magnesium ion transmembrane transport,	(GO:0015095)F:magnesium ion transmembrane transporter activity,
FUN_002444-T1	sp|Q96EK6|GNA1_HUMAN	34.247	146	93	3	44	187	26	170	4.71e-22	86.3	GNA1_HUMAN	Q96EK6;	Eukaryota; Metazoa; Chordata; Craniata; Vertebrata; Euteleostomi; Mammalia; Eutheria; Euarchontoglires; Primates; Haplorrhini; Catarrhini; Hominidae; Homo	GNPNAT1	Glucosamine 6-phosphate N-acetyltransferase	Homo sapiens (Human).	hsa:64841,	64841; -.	(GO:0005829)C:cytosol,(GO:0005783)C:endoplasmic reticulum,(GO:0005793)C:endoplasmic reticulum-Golgi intermediate compartment,(GO:0010008)C:endosome membrane,(GO:0000139)C:Golgi membrane,	(GO:0006048)P:UDP-N-acetylglucosamine biosynthetic process,	(GO:0004343)F:glucosamine 6-phosphate N-acetyltransferase activity,(GO:0042802)F:identical protein binding,(GO:0048029)F:monosaccharide binding,	Nucleotide-sugar biosynthesis; UDP-N-acetyl-alpha-D-glucosamine biosynthesis; N-acetyl-alpha-D-glucosamine 1-phosphate from alpha-D-glucosamine 6-phosphate (route I): step 1/2.	hsa01250:Biosynthesis of nucleotide sugars; hsa00520:Amino sugar and nucleotide sugar metabolism; hsa01100:Metabolic pathways	hsa00520;hsa01100;hsa01250	Amino sugar and nucleotide sugar metabolism;Biosynthesis of nucleotide sugars;Metabolic pathways
FUN_002446-T1	sp|Q4WLA7|UBC2_ASPFU	35.036	137	89	0	5	141	7	143	3.97e-34	114	UBC2_ASPFU
FUN_002448-T1	sp|Q5ASN8|PRX5_EMENI	83.133	166	28	0	5	170	3	168	2.28e-103	291	PRX5_EMENI
FUN_002449-T1	sp|B0XZV4|SPHD_ASPFC	30.199	553	374	8	3	547	22	570	4.78e-71	236	SPHD_ASPFC
FUN_002452-T1	sp|Q00771|KCC1A_EMENI	32.155	283	157	8	111	385	23	278	5.55e-37	142	KCC1A_EMENI	Q00771; C8VNX3; Q5BAL8;	Eukaryota; Fungi; Dikarya; Ascomycota; Pezizomycotina; Eurotiomycetes; Eurotiomycetidae; Eurotiales; Aspergillaceae; Aspergillus; Aspergillus subgen Nidulantes	cmkA	Calcium/calmodulin-dependent protein kinase cmkA	M139) (Aspergillus nidulans).	ani:AN2412.2,	2874845; -.	(GO:0005829)C:cytosol,	(GO:0051301)P:cell division,(GO:0034599)P:cellular response to oxidative stress,(GO:0000086)P:G2/M transition of mitotic cell cycle,(GO:0006468)P:protein phosphorylation,	(GO:0005524)F:ATP binding,(GO:0005516)F:calmodulin binding,(GO:0004683)F:calmodulin-dependent protein kinase activity,(GO:0106310)F:protein serine kinase activity,
FUN_002460-T1	sp|B0XZV4|SPHD_ASPFC	25.172	580	377	21	8	569	26	566	3.9e-26	110	SPHD_ASPFC
FUN_002462-T1	sp|Q5ASP0|MIC19_EMENI	68.636	220	58	3	1	220	1	209	7.64e-107	303	MIC19_EMENI	Q5ASP0;	Eukaryota; Fungi; Dikarya; Ascomycota; Pezizomycotina; Eurotiomycetes; Eurotiomycetidae; Eurotiales; Aspergillaceae; Aspergillus; Aspergillus subgen Nidulantes	AN8690	MICOS complex subunit mic19	M139) (Aspergillus nidulans).	ani:AN8690.2,		(GO:0005743)C:mitochondrial inner membrane,	(GO:0071470)P:cellular response to osmotic stress,
FUN_002463-T1	sp|P80581|HXK_EMENI	36.008	486	276	10	1	485	19	470	2.92e-89	279	HXK_EMENI	P80581; C8VBD5; Q5AW71;	Eukaryota; Fungi; Dikarya; Ascomycota; Pezizomycotina; Eurotiomycetes; Eurotiomycetidae; Eurotiales; Aspergillaceae; Aspergillus; Aspergillus subgen Nidulantes	hxkA	Hexokinase	M139) (Aspergillus nidulans).	ani:AN7459.2,	2869351; -.	(GO:0005829)C:cytosol,(GO:0005739)C:mitochondrion,	(GO:0046835)P:carbohydrate phosphorylation,(GO:0051156)P:glucose 6-phosphate metabolic process,(GO:0006006)P:glucose metabolic process,(GO:0006096)P:glycolytic process,(GO:0001678)P:intracellular glucose homeostasis,(GO:0006013)P:mannose metabolic process,	(GO:0005524)F:ATP binding,(GO:0008865)F:fructokinase activity,(GO:0004340)F:glucokinase activity,(GO:0005536)F:glucose binding,(GO:0019158)F:mannokinase activity,	Carbohydrate degradation; glycolysis; D-glyceraldehyde 3-phosphate and glycerone phosphate from D-glucose: step 1/4.
FUN_002463-T1	sp|P80581|HXK_EMENI	36.008	486	276	10	1	485	19	470	2.92e-89	279	HXK_EMENI	P80581; C8VBD5; Q5AW71;	Eukaryota; Fungi; Dikarya; Ascomycota; Pezizomycotina; Eurotiomycetes; Eurotiomycetidae; Eurotiales; Aspergillaceae; Aspergillus; Aspergillus subgen Nidulantes	hxkA	Hexokinase	M139) (Aspergillus nidulans).	ani:AN7459.2,	2869351; -.	(GO:0005829)C:cytosol,(GO:0005739)C:mitochondrion,	(GO:0046835)P:carbohydrate phosphorylation,(GO:0051156)P:glucose 6-phosphate metabolic process,(GO:0006006)P:glucose metabolic process,(GO:0006096)P:glycolytic process,(GO:0001678)P:intracellular glucose homeostasis,(GO:0006013)P:mannose metabolic process,	(GO:0005524)F:ATP binding,(GO:0008865)F:fructokinase activity,(GO:0004340)F:glucokinase activity,(GO:0005536)F:glucose binding,(GO:0019158)F:mannokinase activity,	Carbohydrate metabolism; hexose metabolism.
FUN_002464-T1	sp|C8VQ93|AUSK_EMENI	62.76	384	142	1	3	386	8	390	0	516	AUSK_EMENI	C8VQ93;	Eukaryota; Fungi; Dikarya; Ascomycota; Pezizomycotina; Eurotiomycetes; Eurotiomycetidae; Eurotiales; Aspergillaceae; Aspergillus; Aspergillus subgen Nidulantes	ausK	Aldo-keto reductase ausK	M139) (Aspergillus nidulans).				(GO:1900560)P:austinol biosynthetic process,(GO:1900563)P:dehydroaustinol biosynthetic process,(GO:0016114)P:terpenoid biosynthetic process,	(GO:0016491)F:oxidoreductase activity,	Secondary metabolite biosynthesis; terpenoid biosynthesis.
FUN_002465-T1	sp|C8VQ97|AUSY_EMENI	44.24	599	307	7	61	641	25	614	1.2e-178	518	AUSY_EMENI	C8VQ97;	Eukaryota; Fungi; Dikarya; Ascomycota; Pezizomycotina; Eurotiomycetes; Eurotiomycetidae; Eurotiales; Aspergillaceae; Aspergillus; Aspergillus subgen Nidulantes	ausY	MFS-type transporter ausY	M139) (Aspergillus nidulans).			(GO:0016020)C:membrane,	(GO:0055085)P:transmembrane transport,	(GO:0022857)F:transmembrane transporter activity,
FUN_002467-T1	sp|Q5AUZ9|ATNE_EMENI	35.551	526	313	10	10	525	6	515	6.74e-101	311	ATNE_EMENI	Q5AUZ9; A0A1U8QUH5; C8V3Y6;	Eukaryota; Fungi; Dikarya; Ascomycota; Pezizomycotina; Eurotiomycetes; Eurotiomycetidae; Eurotiales; Aspergillaceae; Aspergillus; Aspergillus subgen Nidulantes	atnE	Cytochrome P450 monooxygenase atnE	M139) (Aspergillus nidulans).	ani:AN7881.2,	2869072; -.	(GO:0016020)C:membrane,		(GO:0020037)F:heme binding,(GO:0005506)F:iron ion binding,(GO:0004497)F:monooxygenase activity,(GO:0016705)F:oxidoreductase activity, acting on paired donors, with incorporation or reduction of molecular oxygen,	Secondary metabolite biosynthesis.
FUN_002471-T1	sp|Q4WR75|FREB_ASPFU	25.326	383	226	15	191	522	269	642	2.87e-20	93.2	FREB_ASPFU	Q4WR75;	Eukaryota; Fungi; Dikarya; Ascomycota; Pezizomycotina; Eurotiomycetes; Eurotiomycetidae; Eurotiales; Aspergillaceae; Aspergillus; Aspergillus subgen Fumigati	fre2	Ferric/cupric reductase transmembrane component B	Af293) (Neosartorya fumigata).	afm:AFUA_1G17270,	3510127; -.	(GO:0005886)C:plasma membrane,	(GO:0010106)P:cellular response to iron ion starvation,(GO:0015677)P:copper ion import,(GO:0006879)P:intracellular iron ion homeostasis,(GO:0006826)P:iron ion transport,	(GO:0000293)F:ferric-chelate reductase activity,(GO:0046872)F:metal ion binding,
FUN_002474-T1	sp|Q5ASQ0|PPIL1_EMENI	87.037	162	21	0	1	162	1	162	9.46e-110	306	PPIL1_EMENI
FUN_002475-T1	sp|Q5AV79|ESTA_EMENI	48.822	297	148	3	4	297	3	298	3.45e-98	288	ESTA_EMENI
FUN_002476-T1	sp|Q8X1Z7|MIRA_EMENI	66.269	587	149	5	32	569	20	606	0	734	MIRA_EMENI	Q8X1Z7; C8VDS1; Q5AV80;	Eukaryota; Fungi; Dikarya; Ascomycota; Pezizomycotina; Eurotiomycetes; Eurotiomycetidae; Eurotiales; Aspergillaceae; Aspergillus; Aspergillus subgen Nidulantes	mirA	Siderophore iron transporter mirA	M139) (Aspergillus nidulans).	ani:AN7800.2,	2869707; -.	(GO:0016020)C:membrane,	(GO:0006826)P:iron ion transport,(GO:0055085)P:transmembrane transport,	(GO:0042931)F:enterobactin transmembrane transporter activity,(GO:0015343)F:siderophore-iron transmembrane transporter activity,
FUN_002480-T1	sp|P08157|ALDH_EMENI	28.571	343	223	9	107	434	151	486	4.54e-30	120	ALDH_EMENI	P08157; C8VSL3; Q5BFX6; Q9C1Q6;	Eukaryota; Fungi; Dikarya; Ascomycota; Pezizomycotina; Eurotiomycetes; Eurotiomycetidae; Eurotiales; Aspergillaceae; Aspergillus; Aspergillus subgen Nidulantes	aldA	Aldehyde dehydrogenase	M139) (Aspergillus nidulans).	ani:AN0554.2,	2876330; -.	(GO:0005576)C:extracellular region,	(GO:0046187)P:acetaldehyde catabolic process,(GO:0019413)P:acetate biosynthetic process,(GO:0045991)P:carbon catabolite activation of transcription,(GO:0071470)P:cellular response to osmotic stress,(GO:0006068)P:ethanol catabolic process,(GO:0006067)P:ethanol metabolic process,(GO:0006567)P:threonine catabolic process,	(GO:0004029)F:aldehyde dehydrogenase (NAD+) activity,(GO:0004030)F:aldehyde dehydrogenase [NAD(P)+] activity,(GO:0043878)F:glyceraldehyde-3-phosphate dehydrogenase (NAD+) (non-phosphorylating) activity,(GO:0008957)F:phenylacetaldehyde dehydrogenase activity,	Alcohol metabolism; ethanol degradation; acetate from ethanol: step 2/2.
FUN_002483-T1	sp|C8VJW1|HXNP_EMENI	26.059	472	313	11	57	506	30	487	5.6e-37	140	HXNP_EMENI	C8VJW1;	Eukaryota; Fungi; Dikarya; Ascomycota; Pezizomycotina; Eurotiomycetes; Eurotiomycetidae; Eurotiales; Aspergillaceae; Aspergillus; Aspergillus subgen Nidulantes	hxnP	Major facilitator-type transporter hxnP	M139) (Aspergillus nidulans).			(GO:0005886)C:plasma membrane,		(GO:0022857)F:transmembrane transporter activity,
FUN_002485-T1	sp|O00093|PHYA_EMENI	30.846	201	121	7	57	248	137	328	2.68e-18	80.9	PHYA_EMENI
FUN_002487-T1	sp|Q4WCX4|NACB_ASPFU	73.262	187	42	3	1	183	1	183	5.01e-91	261	NACB_ASPFU	Q4WCX4;	Eukaryota; Fungi; Dikarya; Ascomycota; Pezizomycotina; Eurotiomycetes; Eurotiomycetidae; Eurotiales; Aspergillaceae; Aspergillus; Aspergillus subgen Fumigati	egd1	Nascent polypeptide-associated complex subunit beta	Af293) (Neosartorya fumigata).	afm:AFUA_6G02750,	3505164; -.	(GO:0005829)C:cytosol,(GO:0005854)C:nascent polypeptide-associated complex,(GO:0005634)C:nucleus,	(GO:0015031)P:protein transport,
FUN_002489-T1	sp|C8VI80|PKFC_EMENI	31.613	310	189	10	46	345	12	308	2.06e-29	112	PKFC_EMENI
[truncated: 2,717 more rows]
